# Supplementary material for: Real-World evidence revelations: The potential of patient support programmes to provide data on medication usage
Source: PLoS One. 2024 Feb 8;19(2):e0295226. doi: 10.1371/journal.pone.0295226 (PMC10852303; doi:10.1371/journal.pone.0295226)
Supplement: S1 Data — (XLSM) [file pone.0295226.s001.xlsm]

## Sheet: Sheet1
Row Labels	Sum of Case Flag
Argentina	55
Australia	15
Bangladesh	2
Belgium	2
Brazil	64
Canada	12
Chile	2
China	16
Colombia	392
Costa Rica	84
Cyprus	1
Dominican Republic	34
Ecuador	22
Egypt	151
El Salvador	1
Germany	5
Guatemala	171
Honduras	118
Hungary	1
Iceland	1
India	4776
Korea, Republic Of	72
Lebanon	85
Lithuania	2
Malaysia	13
Mexico	1809
Morocco	1
Pakistan	60
Panama	22
Peru	3
Philippines	156
Portugal	1
Puerto Rico	1
Russian Federation	11
Switzerland	6
Thailand	156
United Arab Emirates	5
United Kingdom	33
United States	1304
Grand Total	9665

## Sheet: Lower dose
Case Flag	CASE_NUM	REPORT TYPE	SORT_ID	PREF_TERM	EVENT VERBATIM	EVENT RPT CAUSALITY	EVENT DET CAUSALITY	ONSET_DATE	ONSET LATENCY (IN DAYS)	EVENT OUTCOME	PAT_AGE	AGE UNIT	AGE GROUP	GENDER	HLT	HLGT	BODY_SYS	HCP case	STUDY_NUM	PROJECT CODE	CENTER_NAME	SUBJ_NUM	INITIALS	BIRTH_DATE	COUNTRY	INDICATION	LEAD SYMP	LAM USE ONLY	CASE_LISTEDNESS	PROD_LISTED_CDSIB	EVENT_LISTED_CDSIB	CASE_SERIOUS	Event seriousness	Serious Criteria	CASE OUTCOME	DAILY DOSE	DOSE UNIT FREQUENCY	DURATION OF REGIMEN (IN DAYS)	ACTION TAKEN	CASE_CAUSAL	PROD_CAUSAL	EVENT_CAUSAL	STATUS	TREATMENT START DATE	LAST TREATMENT DATE	ADMINISTARTION DUR.(IN DAYS)	DEATH CASES	DEATH_DATE	DEATH_CAUSE
1	NVSC2019BR020854	Patient Oriented Program	4	Inappropriate schedule of product administration	Uses 1 tablet a day	Not assessable	Not assessable			Condition Unchanged				Male	Product administration errors and issues	Medication errors and other product use errors and issues	Injury, poisoning and procedural complications	No					GFO	1953-06-23	Brazil	Cardiac failure	L	NO	listed	listed	unlisted	serious	Not serious		Condition Unchanged	1 DF	1 DF QD	days	Unknown		Not Suspected	Not assessable	Action/Submission				No
1	NVSC2019BR024553	Patient Oriented Program	6	Inappropriate schedule of product administration	Was using only one tablet a day (incorrect use)	Not assessable	Not assessable			Condition Unchanged				Male	Product administration errors and issues	Medication errors and other product use errors and issues	Injury, poisoning and procedural complications	No					CRFP	1967-06-08	Brazil	Cardiac failure	L	NO	unlisted	unlisted	unlisted	serious	Not serious		Condition Unchanged	200 mg, Unknown	100 mg Q12H, Unknown QD	days; days	Unknown		Not assessable	Not assessable	Action/Submission				No
1	NVSC2019BR037059	Patient Oriented Program	2	Inappropriate schedule of product administration	Off-label prescription, patient will use a higher dose	Not assessable	Not assessable	2019-11-08		Not Reported	51	Years	Adult (18-69 Y)	Male	Product administration errors and issues	Medication errors and other product use errors and issues	Injury, poisoning and procedural complications	No					OS	1968-09-10	Brazil	Product used for unknown indication	L	NO	unlisted	unlisted	unlisted	non-serious	Not serious		Not Reported	2 DF, 3 DF	1 DF BID, 1 DF TID	days; days	Unknown		Not assessable	Not assessable	Action/Submission				No
1	NVSC2019BR037356	Patient Oriented Program	4	Inappropriate schedule of product administration	He takes Entresto once a day	Not assessable	Not assessable			Complete Recovery	69	Years	Adult (18-69 Y)	Male	Product administration errors and issues	Medication errors and other product use errors and issues	Injury, poisoning and procedural complications	No					CCT	1950-07-08	Brazil	Cardiac disorder	L	NO	unlisted	unlisted	unlisted	serious	Not serious		Unknown	2 DF	2 DF QD	64 days	Treatment Discontinued		Not Suspected	Not assessable	Action/Submission	2019-10-23	2019-12-25	64	No
1	NVSC2019BR042270	Patient Oriented Program	1	Inappropriate schedule of product administration	Patinet Takes Entresto once a day	Not assessable	Not assessable			Condition Unchanged	88	Years	Elderly (70-199 Y)	Female	Product administration errors and issues	Medication errors and other product use errors and issues	Injury, poisoning and procedural complications	No					BCS	1931-01-22	Brazil	Product used for unknown indication	L	NO	unlisted	unlisted	unlisted	non-serious	Not serious		Condition Unchanged	50 mg	50 mg QD	days	Unknown		Not assessable	Not assessable	Action/Submission				No
1	NVSC2019BR060588	Patient Oriented Program	11	Inappropriate schedule of product administration	Patient takes Entresto 24/26mg at night by herself	Not assessable	Not assessable			Not Reported	78	Years	Elderly (70-199 Y)	Female	Product administration errors and issues	Medication errors and other product use errors and issues	Injury, poisoning and procedural complications	No					JHMA	1941-12-13	Brazil	Product used for unknown indication	L	NO	unlisted	unlisted	unlisted	serious	Not serious		Condition Unchanged	Unknown , Unknown	1 DF , 1 DF	days; days	Unknown		Not assessable	Not assessable	Action/Submission				No
1	NVSC2019BR068337	Patient Oriented Program	3	Inappropriate schedule of product administration	The patient use the medication Entresto only once per day	Suspect	Suspect	2019-06-15	1	Not Reported				Male	Product administration errors and issues	Medication errors and other product use errors and issues	Injury, poisoning and procedural complications	No					JCAP		Brazil	Cardiac failure	L	NO	unlisted	unlisted	unlisted	serious	Not serious		Not Reported	1 DF	1 DF QD	days	Unknown		Suspect	Suspect	Action/Submission	2019-06-15			No
1	NVSC2019BR078794	Patient Oriented Program	2	Inappropriate schedule of product administration	Used only one tablet of Entresto	Not assessable	Not Suspected	2019-10-01	0	Complete Recovery	43	Years	Adult (18-69 Y)	Male	Product administration errors and issues	Medication errors and other product use errors and issues	Injury, poisoning and procedural complications	No					PCMRV	1976-05-25	Brazil	Cardiac failure	L	NO	unlisted	listed	unlisted	non-serious	Not serious		Condition Unchanged	1 DF, 2 DF	1 DF QD, 1 DF Q12H	days; days	Unknown		Suspect	Not Suspected	Action/Submission				No
1	NVSC2019CR000485	Patient Oriented Program	3	Inappropriate schedule of product administration	Physician prescribed 2 tablets daily and lowered the dose to only one	Suspect	Suspect			Not Reported	78	Years	Elderly (70-199 Y)	Female	Product administration errors and issues	Medication errors and other product use errors and issues	Injury, poisoning and procedural complications	No					OQS		Costa Rica	Product used for unknown indication	L	NO	unlisted	unlisted	unlisted	non-serious	Not serious		Condition Unchanged	100 mg, 50 mg	50 mg BID, 50 mg QD	days; days	Treatment Discontinued		Suspect	Suspect	Action/Submission		2019-09-21		No
1	NVSC2019CR002053	Patient Oriented Program	2	Inappropriate schedule of product administration	Patient consumes Vymada in alternate way	Not assessable	Not assessable			Not Reported	56	Years	Adult (18-69 Y)	Male	Product administration errors and issues	Medication errors and other product use errors and issues	Injury, poisoning and procedural complications	No					AB		Costa Rica	Product used for unknown indication	L	NO	unlisted	unlisted	unlisted	serious	Not serious		Not Reported	Unknown , Unknown	100 mg , 200 mg	days; days	No Change		Not assessable	Not assessable	Action/Submission				No
1	NVSC2019CR011546	Patient Oriented Program	1	Inappropriate schedule of product administration	Patient takes one daily tablet OD Vymada 50mg	Not assessable	Not Suspected			Not Reported	59	Years	Adult (18-69 Y)	Female	Product administration errors and issues	Medication errors and other product use errors and issues	Injury, poisoning and procedural complications	No					MLMG		Costa Rica	Product used for unknown indication	L	NO	unlisted	unlisted	unlisted	non-serious	Not serious		Not Reported	50 mg	50 mg QD	days	Unknown		Not Suspected	Not Suspected	Action/Submission				No
1	NVSC2019CR015339	Patient Oriented Program	2	Inappropriate schedule of product administration	Patient took Vymada 50 mg once daily	Not assessable	Not assessable			Not Reported				Male	Product administration errors and issues	Medication errors and other product use errors and issues	Injury, poisoning and procedural complications	No					FHS		Costa Rica	Product used for unknown indication	L	NO	unlisted	unlisted	unlisted	serious	Not serious		Fatal/Death	50 mg	50 mg QD	days	Not Applicable		Not assessable	Not assessable	Action/Submission		2019-10-12		Yes	2019-10-16	Death
1	NVSC2019CR017494	Patient Oriented Program	1	Inappropriate schedule of product administration	Patient consumed one tablet of Vymada 50 mg daily	Not assessable	Not assessable			Not Reported	79	Years	Elderly (70-199 Y)	Male	Product administration errors and issues	Medication errors and other product use errors and issues	Injury, poisoning and procedural complications	No					CECE		Costa Rica	Product used for unknown indication	L	NO	unlisted	unlisted	unlisted	non-serious	Not serious		Not Reported	50 mg	50 mg QD	days	No Change		Not assessable	Not assessable	Action/Submission	2019-09-25			No
1	NVSC2019CR043972	Patient Oriented Program	5	Inappropriate schedule of product administration	Used to take one daily dose of Vymada	Not assessable	Not assessable			Not Reported	73	Years	Elderly (70-199 Y)	Female	Product administration errors and issues	Medication errors and other product use errors and issues	Injury, poisoning and procedural complications	No					GFZ		Costa Rica	Product used for unknown indication	L	NO	unlisted	unlisted	unlisted	serious	Not serious		Not Reported	50 mg, 25 mg	50 mg QD, 25 mg QD	days; days	Dose reduced		Not assessable	Not assessable	Action/Submission				No
1	NVSC2019CR085047	Patient Oriented Program	1	Inappropriate schedule of product administration	Patient consumes one daily dose of Vymada 50mg	Not assessable	Not Suspected			Unknown	53	Years	Adult (18-69 Y)	Female	Product administration errors and issues	Medication errors and other product use errors and issues	Injury, poisoning and procedural complications	No					MESM		Costa Rica	Product used for unknown indication	L	NO	unlisted	unlisted	unlisted	non-serious	Not serious		Unknown	1 DF	1 DF QD	days	Unknown		Not Suspected	Not Suspected	Action/Submission				No
1	NVSC2019EG011471	Patient Oriented Program	1	Inappropriate schedule of product administration	50 mg Once daily as per the treating physician's instructions	Not assessable	Not assessable	2017	0	Not Reported	60	Years	Adult (18-69 Y)	Male	Product administration errors and issues	Medication errors and other product use errors and issues	Injury, poisoning and procedural complications	No					SSH		Egypt	Cardiac failure	L	NO	unlisted	unlisted	unlisted	non-serious	Not serious		Not Reported	50 mg, 100 mg	50 mg QD, 100 mg QD	days; days	Dose reduced		Not assessable	Not assessable	Action/Submission	2017-06-15			No
1	NVSC2019EG014030	Patient Oriented Program	1	Inappropriate schedule of product administration	50mg Entresto once daily	Not assessable	Not Suspected	2018	-457	Unknown	50	Years	Adult (18-69 Y)	Male	Product administration errors and issues	Medication errors and other product use errors and issues	Injury, poisoning and procedural complications	No					MMS		Egypt	Cardiac failure	L	NO	unlisted	unlisted	unlisted	non-serious	Not serious		Unknown	50 mg, 2 DF	50 mg QD, 2 DF QD	days; days	Not Applicable		Not Suspected	Not Suspected	Action/Submission				No
1	NVSC2019EG020978	Patient Oriented Program	4	Inappropriate schedule of product administration	The patient was prescribed by his HCP first to take Entresto 50mg one tablet	Not Suspected	Not Suspected	2019-08-03	93	Complete Recovery	53	Years	Adult (18-69 Y)	Male	Product administration errors and issues	Medication errors and other product use errors and issues	Injury, poisoning and procedural complications	No					AMA		Egypt	Cardiac failure	L	NO	unlisted	listed	unlisted	serious	Not serious		Condition Improving	100 mg, 100 mg	50 mg BID, 100 mg QD	days; 86 days	Treatment Temp. Interrupted		Suspect	Not Suspected	Action/Submission	2019-05-03	2019-10-27	178	No
1	NVSC2019EG032061	Patient Oriented Program	1	Inappropriate schedule of product administration	Entresto 100mg once daily as per HCP instructions with no adverse events	Not assessable	Not Suspected			Not Reported	45	Years	Adult (18-69 Y)	Male	Product administration errors and issues	Medication errors and other product use errors and issues	Injury, poisoning and procedural complications	No					MAE	1974-01-01	Egypt	Cardiac failure	L	NO	unlisted	unlisted	unlisted	non-serious	Not serious		Not Reported	100 mg	100 mg QD	days	No Change		Not assessable	Not Suspected	Action/Submission				No
1	NVSC2019EG056902	Patient Oriented Program	2	Inappropriate schedule of product administration	Patient was taking Entresto once daily	Not assessable	Not assessable			Not Reported				Male	Product administration errors and issues	Medication errors and other product use errors and issues	Injury, poisoning and procedural complications	No							Egypt	Product used for unknown indication	L	NO	unlisted	unlisted	unlisted	non-serious	Not serious		Not Reported	100 mg, Unknown	100 mg QD, 200 mg QD	days; days	Dose increased		Not assessable	Not assessable	Action/Submission				No
1	NVSC2019EG059196	Patient Oriented Program	4	Inappropriate schedule of product administration	Took at night 2 tablets of 50 mg to mimic the dose of 100 mg	Not Suspected	Not Suspected	2019-11-30	12	Not Reported	55	Years	Adult (18-69 Y)	Male	Product administration errors and issues	Medication errors and other product use errors and issues	Injury, poisoning and procedural complications	No					TKB	1964-03-13	Egypt	Cardiac failure	L	NO	unlisted	unlisted	unlisted	serious	Not serious		Not Reported	Unknown	50 mg	days	Unknown		Not Suspected	Not Suspected	Action/Submission	2019-11-19			No
1	NVSC2019EG068311	Patient Oriented Program	4	Inappropriate schedule of product administration	Entresto 100 mg one tab once daily	Not Suspected	Not Suspected			Not Reported	75	Years	Elderly (70-199 Y)	Female	Product administration errors and issues	Medication errors and other product use errors and issues	Injury, poisoning and procedural complications	No					HAA	1944-06-15	Egypt	Cardiac failure	L	NO	unlisted	unlisted	unlisted	serious	Not serious		Fatal/Death	100 mg	100 mg QD	days	Not Applicable		Not Suspected	Not Suspected	Action/Submission				Yes	2019-12-06	Cardiac arrest,Angina pectoris,Loss of consciousness
1	NVSC2019EG069529	Patient Oriented Program	1	Inappropriate schedule of product administration	Entresto 50mg once daily	Not assessable	Not assessable			Not Reported			Adult (18-69 Y)	Male	Product administration errors and issues	Medication errors and other product use errors and issues	Injury, poisoning and procedural complications	No					REK	1952-06-25	Egypt	Cardiac failure	L	NO	unlisted	unlisted	unlisted	non-serious	Not serious		Not Reported	50 mg, 100 mg, Unknown , Unknown	50 mg QD, 50 mg BID, 100 mg BID, Unknown	days; days; days; days	No Change		Not assessable	Not assessable	Action/Submission				No
1	NVSC2019GB022328	Patient Oriented Program	3	Inappropriate schedule of product administration	Prescribed Entresto 50 mg QD	Not assessable	Not assessable		17	Not Reported	74	Years	Elderly (70-199 Y)	Male	Product administration errors and issues	Medication errors and other product use errors and issues	Injury, poisoning and procedural complications	Yes					MSK		United Kingdom	Left ventricular dysfunction	L	NO	unlisted	unlisted	unlisted	non-serious	Not serious		Not Reported	50 mg	50 mg QD	days	Dose increased		Not assessable	Not assessable	Action/Submission	2019-10-07			No
1	NVSC2019GB050200	Patient Oriented Program	2	Inappropriate schedule of product administration	Taking Entresto 50 mg QD	Not assessable	Not assessable			Not Reported	88	Years	Elderly (70-199 Y)		Product administration errors and issues	Medication errors and other product use errors and issues	Injury, poisoning and procedural complications	Yes					MSK		United Kingdom	Left ventricular dysfunction	L	NO	unlisted	unlisted	unlisted	non-serious	Not serious		Unknown	50 mg	50 mg QD	days	Treatment Discontinued		Not assessable	Not assessable	Action/Submission	2019-06-03			No
1	NVSC2019IN003637	Patient Oriented Program	3	Inappropriate schedule of product administration	Patient was taking VYMADA 50mg OD as per doctor advice	Not assessable	Not assessable	2019-08-31	1	Unknown	56	Years	Adult (18-69 Y)	Male	Product administration errors and issues	Medication errors and other product use errors and issues	Injury, poisoning and procedural complications	No							India	Cardiac failure congestive	L	NO	listed	listed	unlisted	serious	Not serious		Fatal/Death	50 mg	50 mg QD	days	Not Applicable		Not Suspected	Not assessable	Action/Submission	2019-08-31			Yes	2019-09-25	Cardiac failure congestive
1	NVSC2019IN016620	Patient Oriented Program	1	Inappropriate schedule of product administration	Taking 50 mg QD as per physician advice	Not Suspected	Not Suspected	2019-10-09	1	Unknown	67	Years	Adult (18-69 Y)	Male	Product administration errors and issues	Medication errors and other product use errors and issues	Injury, poisoning and procedural complications	No						1951-10-14	India	Cardiac failure chronic	L	NO	unlisted	unlisted	unlisted	non-serious	Not serious		Unknown	50 mg	50 mg QD	days	No Change		Not Suspected	Not Suspected	Action/Submission	2019-10-09			No
1	NVSC2019IN020730	Patient Oriented Program	1	Inappropriate schedule of product administration	Patient is taking Vymada 50mg 1/2 tablet once daily at afternoon by breaking	Not Suspected	Not Suspected	2019-10-12	1	Unknown	62	Years	Adult (18-69 Y)	Male	Product administration errors and issues	Medication errors and other product use errors and issues	Injury, poisoning and procedural complications	No							India	Cardiac failure congestive	L	NO	unlisted	unlisted	unlisted	non-serious	Not serious		Unknown	.5 DF	.5 DF QD	days	Unknown		Not Suspected	Not Suspected	Action/Submission	2019-10-12			No
1	NVSC2019IN029983	Patient Oriented Program	5	Inappropriate schedule of product administration	patient told that siad that she is taking vymada medicine OD	Suspect	Suspect		1	Condition Improving	54	Years	Adult (18-69 Y)	Female	Product administration errors and issues	Medication errors and other product use errors and issues	Injury, poisoning and procedural complications	No							India	Cardiac failure	L	NO	unlisted	unlisted	unlisted	non-serious	Not serious		Condition Deteriorated	50 mg	50 mg QD	days	No Change		Suspect	Suspect	Action/Submission	2019-10-30			No
1	NVSC2019IN030300	Patient Oriented Program	2	Inappropriate schedule of product administration	Physician prescribed Vymada 50 mg tablet once in a day to continue	Not assessable	Not Suspected		32	Condition Unchanged	69	Years	Adult (18-69 Y)	Female	Product administration errors and issues	Medication errors and other product use errors and issues	Injury, poisoning and procedural complications	No					MD		India	Cardiac failure chronic	L	NO	unlisted	unlisted	unlisted	serious	Not serious		Fatal/Death	50 mg	50 mg QD	days	Not Applicable		Not assessable	Not Suspected	Action/Submission	2019-03-05			Yes	2019-04-05	Cerebrovascular accident
1	NVSC2019IN052025	Patient Oriented Program	3	Inappropriate schedule of product administration	50mg vymada QD	Not assessable	Not Suspected			Not Reported	42	Years	Adult (18-69 Y)	Male	Product administration errors and issues	Medication errors and other product use errors and issues	Injury, poisoning and procedural complications	No							India	Cardiac failure chronic	L	NO	unlisted	unlisted	unlisted	serious	Not serious		Condition Unchanged	1 DF, 50 mg	.5 DF BID, 50 mg QD	days; days	Unknown	Not Suspected	Not Suspected	Not Suspected	Action/Submission				No
1	NVSC2019IN053662	Patient Oriented Program	1	Inappropriate schedule of product administration	Patient breaking 50mg Vymada tab and taking 25mg OD dose	Not Suspected	Not Suspected	2019-11-19	1	Unknown	58	Years	Adult (18-69 Y)	Male	Product administration errors and issues	Medication errors and other product use errors and issues	Injury, poisoning and procedural complications	No						1961-01-01	India	Cardiac failure chronic	L	NO	unlisted	unlisted	unlisted	non-serious	Not serious		Unknown	.5 DF	.5 DF QD	days	No Change		Not Suspected	Not Suspected	Action/Submission	2019-11-19			No
1	NVSC2019IN053734	Patient Oriented Program	1	Inappropriate schedule of product administration	The patient was breaking tablet Vymada 100 mg OD as advised by the physician	Not Suspected	Not Suspected	2019-10-24	1	Unknown	65	Years	Adult (18-69 Y)	Male	Product administration errors and issues	Medication errors and other product use errors and issues	Injury, poisoning and procedural complications	No						1954-11-02	India	Cardiac failure chronic	L	NO	unlisted	unlisted	unlisted	non-serious	Not serious		Unknown	.5 DF	.5 DF QD	days	No Change	Not Suspected	Not Suspected	Not Suspected	Action/Submission	2019-10-24			No
1	NVSC2019IN074224	Patient Oriented Program	3	Inappropriate schedule of product administration	Patient was taking Vymada 50 mg OD as per doctor advise	Not Suspected	Not Suspected	2019-12-01	315	Complete Recovery	75	Years	Elderly (70-199 Y)	Male	Product administration errors and issues	Medication errors and other product use errors and issues	Injury, poisoning and procedural complications	No							India	Cardiac failure chronic	L	NO	unlisted	unlisted	unlisted	non-serious	Not serious		Complete Recovery	50 mg	50 mg QD	days	Unknown		Not Suspected	Not Suspected	Action/Submission	2019-01-21			No
1	NVSC2019IN085650	Patient Oriented Program	2	Inappropriate schedule of product administration	Doctor prescribed Vymada 100 mg OD	Not Suspected	Not Suspected	2019-02-28	1	Unknown	49	Years	Adult (18-69 Y)	Male	Product administration errors and issues	Medication errors and other product use errors and issues	Injury, poisoning and procedural complications	No							India	Cardiac failure chronic	L	NO	unlisted	unlisted	unlisted	serious	Not serious		Fatal/Death	100 mg	100 mg QD	68 days	Not Applicable		Not Suspected	Not Suspected	Action/Submission	2019-02-28	2019-05-06	68	Yes	2019-05-08	Myocardial infarction
1	NVSC2019MX010650	Patient Oriented Program	1	Inappropriate schedule of product administration	Half a tablet of Entresto 50 mg was prescribed to be taken once daily (off-label)	Not assessable	Not assessable	2019-10-09	1	Unknown	73	Years	Elderly (70-199 Y)	Male	Product administration errors and issues	Medication errors and other product use errors and issues	Injury, poisoning and procedural complications	No					MHJJ	1943-09-16	Mexico	Left ventricular dysfunction	L	NO	unlisted	unlisted	unlisted	non-serious	Not serious		Unknown	.5 DF	.5 DF QD	days	No Change		Not assessable	Not assessable	Action/Submission	2019-10-09			No
1	NVSC2019MX011906	Patient Oriented Program	1	Inappropriate schedule of product administration	Patient was prescribed to take half tablet of Entresto once daily (off label use)	Not assessable	Not assessable	2018-10-01	0	Unknown	77	Years	Elderly (70-199 Y)		Product administration errors and issues	Medication errors and other product use errors and issues	Injury, poisoning and procedural complications	No					CLE	1942-04-04	Mexico	Cardiac disorder	L	NO	unlisted	unlisted	unlisted	non-serious	Not serious		Unknown	.5 DF, 1 DF	.5 DF QD, 1 DF QD	days; days	No Change		Not assessable	Not assessable	Action/Submission				No
1	NVSC2019MX052121	Patient Oriented Program	1	Inappropriate schedule of product administration	Was prescribed half tablet of Entresto daily (off-label use)	Not assessable	Not assessable			Unknown	87	Years	Elderly (70-199 Y)	Male	Product administration errors and issues	Medication errors and other product use errors and issues	Injury, poisoning and procedural complications	No					GHB	1932-05-20	Mexico	Cardiac disorder	L	NO	unlisted	unlisted	unlisted	non-serious	Not serious		Unknown	.5 DF	.5 DF QD	days	No Change		Not assessable	Not assessable	Action/Submission				No
1	NVSC2019MX056108	Patient Oriented Program	1	Inappropriate schedule of product administration	Patient takes 1 tablet daily	Not assessable	Not assessable			Unknown	77	Years	Elderly (70-199 Y)	Male	Product administration errors and issues	Medication errors and other product use errors and issues	Injury, poisoning and procedural complications	No					AQE	1942-10-13	Mexico	Product used for unknown indication	L	NO	unlisted	unlisted	unlisted	non-serious	Not serious		Unknown	Unknown	Unknown	days	Unknown		Not assessable	Not assessable	Action/Submission				No
1	NVSC2019MX060573	Patient Oriented Program	5	Inappropriate schedule of product administration	Entresto was prescribed once daily	Not assessable	Not assessable			Not Reported	61	Years	Adult (18-69 Y)	Male	Product administration errors and issues	Medication errors and other product use errors and issues	Injury, poisoning and procedural complications	No					RVH	1958-05-17	Mexico	Cardiac failure	L	NO	unlisted	unlisted	unlisted	non-serious	Not serious		Not Reported	1 DF	1 DF QD	days	Treatment Discontinued		Not assessable	Not assessable	Action/Submission				No
1	NVSC2019MX072892	Patient Oriented Program	1	Inappropriate schedule of product administration	Patient is taking 1 tablet of Entresto daily	Not assessable	Not assessable			Unknown	90	Years	Elderly (70-199 Y)		Product administration errors and issues	Medication errors and other product use errors and issues	Injury, poisoning and procedural complications	No					ECC	1920-11-11	Mexico	Product used for unknown indication	L	NO	unlisted	unlisted	unlisted	non-serious	Not serious		Unknown	Unknown	Unknown QD	days	Unknown		Not assessable	Not assessable	Action/Submission	2019-07-15			No
1	NVSC2019MX078038	Patient Oriented Program	2	Inappropriate schedule of product administration	Entresto precribed once daily	Not assessable	Not assessable			Not Reported	74	Years	Elderly (70-199 Y)	Male	Product administration errors and issues	Medication errors and other product use errors and issues	Injury, poisoning and procedural complications	No					RMM	1945-07-18	Mexico	Product used for unknown indication	L	YES	unlisted	unlisted	unlisted	non-serious	Not serious		Not Reported	1 DF	1 DF QD	days	Unknown		Not assessable	Not assessable	Action/Submission				No
1	NVSC2019US015567	Patient Oriented Program	3	Inappropriate schedule of product administration	Taking only one pill due to getting very dizzy and fell,	Suspect	Not Suspected			Unknown			Elderly (70-199 Y)	Male	Product administration errors and issues	Medication errors and other product use errors and issues	Injury, poisoning and procedural complications	No					AM	1929-01-04	United States	Product used for unknown indication	L	NO	unlisted	unlisted	unlisted	non-serious	Not serious		Unknown	Unknown , Unknown	Unknown , Unknown QD	days; days	Unknown		Suspect	Suspect	Action/Submission				No
1	NVSC2019US023958	Patient Oriented Program	1	Inappropriate schedule of product administration	Patient was only taking 1 pill per day/ intake	Suspect	Not Suspected			Unknown	79	Years	Elderly (70-199 Y)	Male	Product administration errors and issues	Medication errors and other product use errors and issues	Injury, poisoning and procedural complications	No					CG	1940-05-26	United States	Cardiac failure	L	NO	unlisted	unlisted	unlisted	non-serious	Not serious		Unknown	Unknown , 1 DF	1 DF , 1 DF QD	days; days	Unknown		Suspect	Suspect	Action/Submission	2019-02-15			No
1	NVSC2019US028827	Patient Oriented Program	2	Inappropriate schedule of product administration	Patient was taking only one pill of the 24 mg	Not assessable	Not assessable			Unknown	50	Years	Adult (18-69 Y)	Female	Product administration errors and issues	Medication errors and other product use errors and issues	Injury, poisoning and procedural complications	No					AH	1969-03-08	United States	Product used for unknown indication	L	NO	unlisted	unlisted	unlisted	non-serious	Not serious		Unknown	1 DF	1 DF QD	days	Dose reduced		Not assessable	Not assessable	Action/Submission				No
1	NVSC2019US039680	Patient Oriented Program	6	Inappropriate schedule of product administration	Taking Entresto 1 tablet daily	Not Suspected	Not Suspected	2019-10-28	19	Unknown	53	Years	Adult (18-69 Y)	Female	Product administration errors and issues	Medication errors and other product use errors and issues	Injury, poisoning and procedural complications	No					MJ	1963-10-03	United States	Cardiac failure	L	NO	unlisted	unlisted	unlisted	non-serious	Not serious		Condition Unchanged	98 mg, 200 mg, 194 mg, 194 mg	49 mg BID, 100 mg BID, 97 mg BID, 97 mg BID	days; days; 133 days; days	Unknown	Not Suspected	Not assessable	Not Suspected	Action/Submission				No
1	NVSC2019US040636	Patient Oriented Program	2	Inappropriate schedule of product administration	He was taking 4 pills per day at 1 point and felt terrible	Not assessable	Not assessable			Unknown			Elderly (70-199 Y)	Male	Product administration errors and issues	Medication errors and other product use errors and issues	Injury, poisoning and procedural complications	No					DP	1947-04-13	United States	Cardiac failure	L	NO	unlisted	unlisted	unlisted	serious	Not serious		Unknown	Unknown	Unknown	days	Unknown		Not assessable	Not assessable	Action/Submission				No
1	NVSC2019US041627	Patient Oriented Program	8	Inappropriate schedule of product administration	Inappropriate schedule of drug administration	Not assessable	Not Suspected			Unknown	74	Years	Elderly (70-199 Y)	Male	Product administration errors and issues	Medication errors and other product use errors and issues	Injury, poisoning and procedural complications	No					JH	1945-09-11	United States	Product used for unknown indication	L	NO	unlisted	unlisted	unlisted	serious	Not serious		Condition Unchanged	Unknown	Unknown BID	days	No Change	Not Suspected	Not assessable	Not Suspected	Action/Submission	2017-06-15			No
1	NVSC2019US042396	Patient Oriented Program	1	Inappropriate schedule of product administration	Accidentally taking one pill per day for the first 3 weeks	Not assessable	Not Suspected			Unknown			Adult (18-69 Y)	Female	Product administration errors and issues	Medication errors and other product use errors and issues	Injury, poisoning and procedural complications	No					BF	1957-05-13	United States	Cardiac failure	L	NO	unlisted	unlisted	unlisted	non-serious	Not serious		Unknown	1 DF, 2 DF	1 DF QD, 1 DF BID	days; days	Unknown		Not Suspected	Not Suspected	Action/Submission				No
1	NVSC2019US042946	Patient Oriented Program	2	Inappropriate schedule of product administration	Entresto taken three times a day	Not assessable	Not assessable			Not Reported			Adult (18-69 Y)	Male	Product administration errors and issues	Medication errors and other product use errors and issues	Injury, poisoning and procedural complications	Yes					RT	1962-04-23	United States	Product used for unknown indication	L	NO	unlisted	unlisted	unlisted	serious	Not serious		Unknown	Unknown	Unknown TID	days	Treatment Discontinued		Not assessable	Not assessable	Action/Submission				No
1	NVSC2019US043265	Patient Oriented Program	2	Inappropriate schedule of product administration	Currently takes 24/26 mg of Entresto once a day	Not assessable	Not assessable			Unknown	53	Years	Adult (18-69 Y)	Male	Product administration errors and issues	Medication errors and other product use errors and issues	Injury, poisoning and procedural complications	Yes					JD	1966-09-15	United States	Cardiac failure	L	NO	listed	listed	unlisted	serious	Not serious		Unknown	1 DF	1 DF QD	days	Unknown		Suspect	Not assessable	Action/Submission				No
1	NVSC2019US048331	Patient Oriented Program	6	Inappropriate schedule of product administration	Taking her Entresto once daily, she had to take her Entresto twice daily as prescribed	Suspect	Not Suspected	2019-10-01	0	Complete Recovery	77	Years	Elderly (70-199 Y)	Female	Product administration errors and issues	Medication errors and other product use errors and issues	Injury, poisoning and procedural complications	No					BW	1942-06-27	United States	Product used for unknown indication	L	NO	unlisted	unlisted	unlisted	non-serious	Not serious		Condition Unchanged	100 mg, 200 mg	49 mg QD, 100 mg BID	days; days	Dose increased	Suspected	Suspect	Suspect	Action/Submission	2019-10-15			No
1	NVSC2019US050609	Patient Oriented Program	2	Inappropriate schedule of product administration	Entresto used once daily	Not assessable	Not assessable			Unknown	90	Years	Elderly (70-199 Y)	Male	Product administration errors and issues	Medication errors and other product use errors and issues	Injury, poisoning and procedural complications	No					HM	1929-08-17	United States	Cardiac failure	L	NO	unlisted	unlisted	unlisted	serious	Not serious		Fatal/Death	Unknown	Unknown QD	days	Not Applicable		Not assessable	Not assessable	Action/Submission				Yes	2019-11-08	Death
1	NVSC2019US056478	Patient Oriented Program	1	Inappropriate schedule of product administration	Medication error/only taking Entresto once a day at bedtime even though doctor wants to take it	Suspect	Not Suspected	2019-11-01	153	Unknown			Adult (18-69 Y)	Male	Product administration errors and issues	Medication errors and other product use errors and issues	Injury, poisoning and procedural complications	No					CO	1968-03-21	United States	Cardiac failure congestive	L	NO	unlisted	unlisted	unlisted	non-serious	Not serious		Unknown	1 DF	1 DF QD	days	Unknown		Suspect	Suspect	Action/Submission				No
1	NVSC2019US062538	Patient Oriented Program	8	Inappropriate schedule of product administration	100 mg, QD about 3 weeks ago	Not assessable	Not assessable			Not Reported	61	Years	Adult (18-69 Y)	Female	Product administration errors and issues	Medication errors and other product use errors and issues	Injury, poisoning and procedural complications	No					SP	1958-07-30	United States	Cardiac failure	L	NO	unlisted	unlisted	unlisted	non-serious	Not serious		Unknown	100 mg, 100 mg, 98 mg	50 mg BID, 100 mg QD, 49 mg ONCE2SDO	days; days; days	No Change	Not Suspected	Not assessable	Not assessable	Action/Submission				No
1	NVSC2019US062706	Patient Oriented Program	14	Inappropriate schedule of product administration	Entresto three times a day	Suspect	Suspect			Unknown	46	Years	Adult (18-69 Y)	Male	Product administration errors and issues	Medication errors and other product use errors and issues	Injury, poisoning and procedural complications	No					DG	1973-07-24	United States	Cardiac failure chronic	L	NO	unlisted	unlisted	unlisted	non-serious	Not serious		Condition Unchanged	3 DF, 147 mg, 3 DF, Unknown , Unknown	1 DF TID, 49.51 mg ONCE3SDO, 1.5 DF BID, 1 DF BID, 49.51 mg	days; days; days; days; days	Dose reduced	Suspected	Suspect	Suspect	Action/Submission				No
1	NVSC2019US063388	Patient Oriented Program	1	Inappropriate schedule of product administration	Took his last sample pill today and did not take second pill only took one	Suspect	Suspect			Unknown	80	Years	Elderly (70-199 Y)	Male	Product administration errors and issues	Medication errors and other product use errors and issues	Injury, poisoning and procedural complications	No					BB	1939-08-25	United States	Product used for unknown indication	L	NO	unlisted	unlisted	unlisted	non-serious	Not serious		Unknown	2 DF	1 DF BID	days	Unknown		Suspect	Suspect	Action/Submission				No
1	NVSC2019US067317	Patient Oriented Program	2	Inappropriate schedule of product administration	Patient taking 1 pill a day	Suspect	Not Suspected			Unknown	78	Years	Elderly (70-199 Y)	Female	Product administration errors and issues	Medication errors and other product use errors and issues	Injury, poisoning and procedural complications	No					MC	1941-06-12	United States	Product used for unknown indication	L	NO	unlisted	unlisted	unlisted	non-serious	Not serious		Unknown	100 mg	50 mg BID	days	Unknown		Suspect	Suspect	Action/Submission	2019-11-11			No
1	NVSC2019US068757	Patient Oriented Program	1	Inappropriate schedule of product administration	Entresto four times a day	Suspect	Suspect	2019-12-06	10	Unknown	68	Years	Adult (18-69 Y)	Male	Product administration errors and issues	Medication errors and other product use errors and issues	Injury, poisoning and procedural complications	No					BJ		United States	Product used for unknown indication	L	NO	unlisted	unlisted	unlisted	non-serious	Not serious		Unknown	4 DF	1 DF ONCE4SDO	days	Unknown		Suspect	Suspect	Action/Submission	2019-11-27			No
1	NVSC2019US071446	Patient Oriented Program	9	Inappropriate schedule of product administration	Entresto administered at a dose of 50 mg, QD	Not assessable	Not assessable			Not Reported	81	Years	Elderly (70-199 Y)	Female	Product administration errors and issues	Medication errors and other product use errors and issues	Injury, poisoning and procedural complications	No					DB	1938-03-21	United States	Cardiac failure	L	NO	unlisted	unlisted	unlisted	serious	Not serious		Unknown	2 DF, 1 DF, 100 mg	1 DF BID, 1 DF QD, 50 mg BID	days; days; days	Treatment Discontinued	Suspected	Suspect	Not assessable	Action/Submission	2019-09-15			No
1	NVSC2019US073532	Patient Oriented Program	2	Inappropriate schedule of product administration	patient was on 1/2 tab daily not taking 1/2 tablet in am and whole tablet in PM	Not assessable	Not assessable			Unknown	70	Years	Elderly (70-199 Y)	Male	Product administration errors and issues	Medication errors and other product use errors and issues	Injury, poisoning and procedural complications	No					LD	1949-02-23	United States	Cardiac failure	L	NO	unlisted	unlisted	unlisted	non-serious	Not serious		Unknown	1 DF, 2 DF	1 DF QD, 1 DF BID	days; days	Dose increased		Not assessable	Not assessable	Action/Submission	2019-06-15			No
1	NVSC2019US074175	Patient Oriented Program	2	Inappropriate schedule of product administration	The patient was not sure of dosing but takes 1 tab once day	Not assessable	Not assessable			Not Reported	49	Years	Adult (18-69 Y)	Female	Product administration errors and issues	Medication errors and other product use errors and issues	Injury, poisoning and procedural complications	No					MB	1970-04-12	United States	Cardiac failure	L	NO	unlisted	unlisted	unlisted	serious	Not serious		Not Reported	Unknown	Unknown QD	days	Unknown	Not Suspected	Not Suspected	Not assessable	Action/Submission				No
1	NVSC2019US090155	Patient Oriented Program	1	Inappropriate schedule of product administration	Med prescribed twice daily but patient taking only 1 pill daily due to cost	Not assessable	Not assessable			Unknown	61	Years	Adult (18-69 Y)	Male	Product administration errors and issues	Medication errors and other product use errors and issues	Injury, poisoning and procedural complications	No					DB	1958-04-23	United States	Product used for unknown indication	L	NO	unlisted	unlisted	unlisted	non-serious	Not serious		Unknown	Unknown	Unknown QD	days	Unknown	Not Suspected	Not assessable	Not assessable	Action/Submission				No
1	NVSC2020AR052160	Patient Oriented Program	4	Inappropriate schedule of product administration	Entresto 50mg, one per day	Not assessable	Not assessable			Not Reported	80	Years	Elderly (70-199 Y)	Male	Product administration errors and issues	Medication errors and other product use errors and issues	Injury, poisoning and procedural complications	No					FA	1939-12-19	Argentina	Cardiac failure	L	NO	unlisted	unlisted	unlisted	serious	Not serious		Not Reported	50 mg	50 mg QD	days	Treatment Discontinued	Not Suspected	Not assessable	Not assessable	Action/Submission				No
1	NVSC2020AR079095	Patient Oriented Program	7	Inappropriate schedule of product administration	Took one tablet of Entresto daily	Not assessable	Not Suspected			Not Reported			Adult (18-69 Y)	Male	Product administration errors and issues	Medication errors and other product use errors and issues	Injury, poisoning and procedural complications	No					RBDF	1960-10-12	Argentina	Cardiac failure	L	NO	unlisted	unlisted	unlisted	serious	Not serious		Condition Unchanged	100 mg, 3 DF	100 mg QD, 1.5 DF BID	days; days	No Change	Not Suspected	Not Suspected	Not Suspected	Action/Submission				No
1	NVSC2020AR129605	Patient Oriented Program	4	Inappropriate schedule of product administration	Took Entresto one tablet daily	Not assessable	Not Suspected			Unknown	47	Years	Adult (18-69 Y)	Male	Product administration errors and issues	Medication errors and other product use errors and issues	Injury, poisoning and procedural complications	No					SRA	1972-08-30	Argentina	Palpitations	L	NO	unlisted	unlisted	unlisted	serious	Not serious		Unknown	50 mg, 50 mg	50 mg QD, 50 mg QD	days; days	Treatment Discontinued	Not Suspected	Not assessable	Not Suspected	Action/Submission				No
1	NVSC2020BR045425	Patient Oriented Program	12	Inappropriate schedule of product administration	She is using of Entresto once a day (by herself, due to the events)	Suspect	Suspect		226	Condition Unchanged	71	Years	Elderly (70-199 Y)	Female	Product administration errors and issues	Medication errors and other product use errors and issues	Injury, poisoning and procedural complications	No					MAS	1948-08-10	Brazil	Cardiac failure	L	NO	unlisted	unlisted	unlisted	non-serious	Not serious		Condition Unchanged	Unknown , 2 DF, 2 DF, 1 DF	Unknown , 1 DF Q12H, 1 DF BID, 1 DF QD	5 days; days; 141 days; days	Treatment Temp. Interrupted	Suspected	Not assessable	Suspect	Action/Submission	2019-07-01			No
1	NVSC2020BR053908	Patient Oriented Program	15	Inappropriate schedule of product administration	Off label use (used a tablet a day)	Not assessable	Not assessable	2019-12-12	1	Not Reported	67	Years	Adult (18-69 Y)	Female	Product administration errors and issues	Medication errors and other product use errors and issues	Injury, poisoning and procedural complications	No					MGS	1952-01-05	Brazil	Cardiac failure	L	NO	unlisted	unlisted	unlisted	serious	Not serious		Not Reported	1 DF, 2 DF	1 DF QD, 1 DF BID	days; days	No Change	Suspected	Not Suspected	Not assessable	Action/Submission	2019-12-12			No
1	NVSC2020BR086658	Patient Oriented Program	11	Inappropriate schedule of product administration	Takes Entresto once a day / uses 1 tablet of Entresto per day	Not assessable	Not assessable	2020-03-16	43	Condition Unchanged	86	Years	Elderly (70-199 Y)	Female	Product administration errors and issues	Medication errors and other product use errors and issues	Injury, poisoning and procedural complications	No					MAL	1934-02-18	Brazil	Product used for unknown indication	L	NO	unlisted	unlisted	unlisted	serious	Not serious		Condition Deteriorated	Unknown , 100 mg	50 mg , 100 mg QD	days; days	Unknown	Not Suspected	Not assessable	Not assessable	Action/Submission	2020-02-03			No
1	NVSC2020BR091271	Patient Oriented Program	2	Inappropriate schedule of product administration	Patient is not using Entresto at night, because of the value of the medication	Not assessable	Not assessable			Unknown			Adult (18-69 Y)	Male	Product administration errors and issues	Medication errors and other product use errors and issues	Injury, poisoning and procedural complications	No					SWF	1954-03-16	Brazil	Cardiac failure	L	NO	unlisted	unlisted	unlisted	non-serious	Not serious		Unknown	1 DF, Unknown	1 DF QD, Unknown	days; days	Unknown	Not Suspected	Not assessable	Not assessable	Action/Submission				No
1	NVSC2020BR139199	Patient Oriented Program	4	Inappropriate schedule of product administration	Makes use of only 1 tablet of Entresto	Not assessable	Not assessable			Not Reported			Adult (18-69 Y)	Female	Product administration errors and issues	Medication errors and other product use errors and issues	Injury, poisoning and procedural complications	No							Brazil	Product used for unknown indication	L	NO	unlisted	unlisted	unlisted	serious	Not serious		Not Reported	Unknown	Unknown QD	days	No Change	Not Suspected	Not assessable	Not assessable	Action/Submission				No
1	NVSC2020BR158397	Patient Oriented Program	9	Inappropriate schedule of product administration	Makes use of Entesto once a day	Not Suspected	Not Suspected	2020-02-01	153	Condition Unchanged	63	Years	Adult (18-69 Y)	Male	Product administration errors and issues	Medication errors and other product use errors and issues	Injury, poisoning and procedural complications	No					JAS	1957-04-05	Brazil	Cardiac failure	L	NO	unlisted	unlisted	unlisted	serious	Not serious		Condition Unchanged	2 DF, Unknown	1 DF BID, Unknown QD	days; days	No Change	Suspected	Not Suspected	Not Suspected	Action/Submission	2019-09-15			No
1	NVSC2020CR060594	Patient Oriented Program	1	Inappropriate schedule of product administration	Patient takes Vymada 100mg once a day	Not assessable	Not assessable			Not Reported	73	Years	Elderly (70-199 Y)	Male	Product administration errors and issues	Medication errors and other product use errors and issues	Injury, poisoning and procedural complications	No					JACS	1947-07-30	Costa Rica	Cardiac failure	L	NO	unlisted	unlisted	unlisted	non-serious	Not serious		Not Reported	100 mg	100 mg QD	days	Unknown	Not Suspected	Not assessable	Not assessable	Action/Submission	2019-06-22			No
1	NVSC2020CR064849	Patient Oriented Program	1	Inappropriate schedule of product administration	The patient uses one Vymada 50mg tablet day	Not assessable	Not Suspected			Not Reported	85	Years	Elderly (70-199 Y)	Male	Product administration errors and issues	Medication errors and other product use errors and issues	Injury, poisoning and procedural complications	No					MMS		Costa Rica	Product used for unknown indication	L	NO	unlisted	unlisted	unlisted	non-serious	Not serious		Not Reported	Unknown	50 mg	days	Unknown	Not Suspected	Not Suspected	Not Suspected	Action/Submission				No
1	NVSC2020CR115843	Patient Oriented Program	1	Inappropriate schedule of product administration	The patient takes a 50 mg tablet daily	Not assessable	Not Suspected			Not Reported	73	Years	Elderly (70-199 Y)	Female	Product administration errors and issues	Medication errors and other product use errors and issues	Injury, poisoning and procedural complications	No					JLD		Costa Rica	Product used for unknown indication	L	NO	unlisted	unlisted	unlisted	non-serious	Not serious		Not Reported	50 mg	50 mg QD	days	Unknown	Not Suspected	Not Suspected	Not Suspected	Action/Submission				No
1	NVSC2020CR119934	Patient Oriented Program	1	Inappropriate schedule of product administration	Patient consumed one dose of Vymada 50 mg daily	Not assessable	Not Suspected			Not Reported	45	Years	Adult (18-69 Y)	Male	Product administration errors and issues	Medication errors and other product use errors and issues	Injury, poisoning and procedural complications	No					LFCS		Costa Rica	Product used for unknown indication	L	NO	unlisted	unlisted	unlisted	non-serious	Not serious		Not Reported	50 mg, 100 mg	50 mg QD, 50 mg BID	days; days	Unknown	Not Suspected	Not Suspected	Not Suspected	Action/Submission				No
1	NVSC2020CR158784	Patient Oriented Program	1	Inappropriate schedule of product administration	Patient consumes Vymada 50 mg, once daily	Not assessable	Not Suspected			Not Reported	79	Years	Elderly (70-199 Y)	Female	Product administration errors and issues	Medication errors and other product use errors and issues	Injury, poisoning and procedural complications	No					MDLASQ		Costa Rica	Product used for unknown indication	L	NO	unlisted	unlisted	unlisted	non-serious	Not serious		Not Reported	50 mg	50 mg QD	days	Unknown	Not Suspected	Not Suspected	Not Suspected	Action/Submission				No
1	NVSC2020CR160189	Patient Oriented Program	2	Inappropriate schedule of product administration	Patient consumes Vymada 50 mg one dose daily	Not assessable	Not Suspected			Not Reported				Female	Product administration errors and issues	Medication errors and other product use errors and issues	Injury, poisoning and procedural complications	No							Costa Rica	Product used for unknown indication	L	NO	unlisted	unlisted	unlisted	non-serious	Not serious		Not Reported	50 mg	50 mg QD	days	Unknown	Not Suspected	Not assessable	Not Suspected	Action/Submission	2019-06-15			No
1	NVSC2020CR160424	Patient Oriented Program	1	Inappropriate schedule of product administration	Patient consumes Vymada 50 mg, one at night	Not assessable	Not Suspected			Not Reported	47	Years	Adult (18-69 Y)	Female	Product administration errors and issues	Medication errors and other product use errors and issues	Injury, poisoning and procedural complications	No					WL		Costa Rica	Product used for unknown indication	L	NO	unlisted	unlisted	unlisted	non-serious	Not serious		Not Reported	50 mg	50 mg QD	days	Unknown	Not Suspected	Not Suspected	Not Suspected	Action/Submission				No
1	NVSC2020CR173978	Patient Oriented Program	1	Inappropriate schedule of product administration	Patient consumes Vymada 50 mg once daily, at night	Not assessable	Not assessable			Not Reported	85	Years	Elderly (70-199 Y)	Female	Product administration errors and issues	Medication errors and other product use errors and issues	Injury, poisoning and procedural complications	No					HMC		Costa Rica	Product used for unknown indication	L	NO	unlisted	unlisted	unlisted	non-serious	Not serious		Not Reported	50 mg	50 mg QD	days	Unknown	Not Suspected	Not assessable	Not assessable	Action/Submission				No
1	NVSC2020EG017922	Patient Oriented Program	11	Inappropriate schedule of product administration	Taking Entersto 50 mg then shifted to 100 mg then 15 days ago shifted to 200mg once daily as per hcp	Not assessable	Not Suspected			Unknown	65	Years	Adult (18-69 Y)	Female	Product administration errors and issues	Medication errors and other product use errors and issues	Injury, poisoning and procedural complications	No					SAM	1954-06-09	Egypt	Cardiac failure	L	NO	unlisted	unlisted	unlisted	serious	Not serious		Condition Unchanged	50 mg, Unknown , 200 mg, 400 mg, 50 mg, 2 DF	50 mg UNKNOWN, 100 mg UNKNOWN, 200 mg QD, 200 mg BID, 50 mg UNKNOWN, 1 DF BID	days; days; days; days; days; days	Treatment Discontinued	Suspected	Not assessable	Not Suspected	Action/Submission				No
1	NVSC2020EG022511	Patient Oriented Program	2	Inappropriate schedule of product administration	Patient decreased his dose to Entresto 50 mg 1 tablet once daily	Not assessable	Not assessable			Unknown	63	Years	Adult (18-69 Y)	Male	Product administration errors and issues	Medication errors and other product use errors and issues	Injury, poisoning and procedural complications	No					GHA		Egypt	Cardiac failure	L	NO	unlisted	unlisted	unlisted	serious	Not serious		Fatal/Death	400 mg, Unknown , 50 mg	200 mg BID, 50 mg BID, 50 mg QD	days; days; days	Not Applicable		Not Suspected	Not assessable	Action/Submission				Yes	2019-12-23	Myocardial infarction
1	NVSC2020EG025410	Patient Oriented Program	5	Inappropriate schedule of product administration	Patient was taking Entresto 100mg 1 tablet once daily	Not assessable	Not Suspected			Complete Recovery	43	Years	Adult (18-69 Y)	Female	Product administration errors and issues	Medication errors and other product use errors and issues	Injury, poisoning and procedural complications	No					GAG	1976-03-18	Egypt	Cardiac failure	L	NO	unlisted	unlisted	unlisted	serious	Not serious		Condition Deteriorated	100 mg, 400 mg	100 mg QD, 200 mg BID	days; days	Treatment Temp. Interrupted	Not Suspected	Not Suspected	Not Suspected	Action/Submission				No
1	NVSC2020EG030995	Patient Oriented Program	5	Inappropriate schedule of product administration	Patient started taking Entresto 100mg 1 tablet once daily as per her HCP	Not Suspected	Not assessable	2019-09-01	92	Not Reported	69	Years	Adult (18-69 Y)	Female	Product administration errors and issues	Medication errors and other product use errors and issues	Injury, poisoning and procedural complications	No					RFM	1950-07-26	Egypt	Cardiac failure	L	NO	unlisted	unlisted	unlisted	serious	Not serious		Not Reported	1 DF, 2 DF, 2 DF	1 DF QD, 1 DF QD, 1 DF BID	days; days; days	Treatment Discontinued	Not Suspected	Not Suspected	Not Suspected	Action/Submission	2019-06-15			No
1	NVSC2020EG031414	Patient Oriented Program	11	Inappropriate schedule of product administration	Prescribed Entresto 200mg 1 tablet once daily	Not Suspected	Not Suspected	2019-06-01	365	Not Reported	67	Years	Adult (18-69 Y)	Female	Product administration errors and issues	Medication errors and other product use errors and issues	Injury, poisoning and procedural complications	No					SMA	1953-08-10	Egypt	Cardiac failure	L	NO	unlisted	unlisted	unlisted	serious	Not serious		Condition Deteriorated	2 DF, 1 DF	1 DF BID, 1 DF QD	days; days	Treatment Discontinued	Not Suspected	Not Suspected	Not Suspected	Action/Submission	2018-06-15	2019-11-15		No
1	NVSC2020EG045875	Patient Oriented Program	5	Inappropriate schedule of product administration	Forget to take the entresto in the morning so he took the full tablet at night	Not Suspected	Not Suspected	2019-12-01	153	Not Reported	64	Years	Adult (18-69 Y)	Male	Product administration errors and issues	Medication errors and other product use errors and issues	Injury, poisoning and procedural complications	No					SEA	1956-01-21	Egypt	Cardiac failure	L	NO	unlisted	listed	unlisted	serious	Not serious		Not Reported	2 DF, 1 DF	1 DF BID, .5 DF BID	days; days	Dose reduced	Suspected	Suspect	Not Suspected	Action/Submission	2019-07-15			No
1	NVSC2020EG048636	Patient Oriented Program	2	Inappropriate schedule of product administration	Entresto 50 mg given once daily	Not assessable	Not assessable			Not Reported	45	Years	Adult (18-69 Y)	Male	Product administration errors and issues	Medication errors and other product use errors and issues	Injury, poisoning and procedural complications	No					HAH	1975-06-15	Egypt	Cardiac failure	L	NO	unlisted	unlisted	unlisted	serious	Not serious		Fatal/Death	50 mg	50 mg QD	days	Not Applicable	Not Suspected	Not Suspected	Not assessable	Action/Submission				Yes	2019-11-15	Thrombosis
1	NVSC2020EG054524	Patient Oriented Program	1	Inappropriate schedule of product administration	Drug misuse- patient taking Entresto 50mg one tablet once daily	Not assessable	Not assessable	2019		Unknown	70	Years	Elderly (70-199 Y)	Female	Product administration errors and issues	Medication errors and other product use errors and issues	Injury, poisoning and procedural complications	No					ATE		Egypt	Cardiac failure	L	NO	unlisted	unlisted	unlisted	non-serious	Not serious		Unknown	50 mg	50 mg QD	days	Unknown	Not Suspected	Not assessable	Not assessable	Action/Submission				No
1	NVSC2020EG069013	Patient Oriented Program	7	Inappropriate schedule of product administration	HCP prescribed 200mg entresto BID and reduced to 100mg once a day	Not Suspected	Not Suspected	2018	0	Complete Recovery			Adult (18-69 Y)	Male	Product administration errors and issues	Medication errors and other product use errors and issues	Injury, poisoning and procedural complications	No					SAA	1967-06-15	Egypt	Cardiac failure	L	NO	unlisted	unlisted	unlisted	serious	Not serious		Complete Recovery	200 mg, 100 mg, 200 mg	200 mg QD, 100 mg QD, 100 mg BID	days; days; days	Dose reduced	Not Suspected	Not Suspected	Not Suspected	Action/Submission	2018-06-15			No
1	NVSC2020EG100779	Patient Oriented Program	2	Inappropriate schedule of product administration	50 mg once/day	Not assessable	Not Suspected	2019	0	Not Reported			Adult (18-69 Y)	Female	Product administration errors and issues	Medication errors and other product use errors and issues	Injury, poisoning and procedural complications	No					JAE	1974-03-24	Egypt	Cardiac failure	L	NO	unlisted	unlisted	unlisted	non-serious	Not serious		Condition Unchanged	50 mg	50 mg QD	days	No Change	Not Suspected	Not Suspected	Not Suspected	Action/Submission				No
1	NVSC2020EG103191	Patient Oriented Program	3	Inappropriate schedule of product administration	Patient took only 1 tab/day for 2 or 3 days	Not Suspected	Not Suspected	2019	0	Complete Recovery	42	Years	Adult (18-69 Y)	Male	Product administration errors and issues	Medication errors and other product use errors and issues	Injury, poisoning and procedural complications	No					AMA	1977-08-17	Egypt	Cardiac failure	L	NO	unlisted	unlisted	unlisted	non-serious	Not serious		Condition Unchanged	100 mg	50 mg BID	days	No Change	Not Suspected	Not Suspected	Not Suspected	Action/Submission				No
1	NVSC2020EG119622	Patient Oriented Program	1	Inappropriate schedule of product administration	Due to unavalibility of the free pack, the patient decided to take one tablet once daily	Not assessable	Not Suspected	2020-04-28	44	Condition Unchanged	67	Years	Adult (18-69 Y)	Male	Product administration errors and issues	Medication errors and other product use errors and issues	Injury, poisoning and procedural complications	No					NAA	1952-10-05	Egypt	Cardiac failure	L	NO	unlisted	unlisted	unlisted	non-serious	Not serious		Condition Unchanged	1 DF	1 DF QD	days	No Change	Not Suspected	Not Suspected	Not Suspected	Action/Submission	2020-03-16			No
1	NVSC2020EG132214	Patient Oriented Program	4	Inappropriate schedule of product administration	Entresto 200mg 1 tablet	Not assessable	Not Suspected	2020-03-01	152	Not Reported	48	Years	Adult (18-69 Y)	Female	Product administration errors and issues	Medication errors and other product use errors and issues	Injury, poisoning and procedural complications	No					AIE	1971-07-05	Egypt	Cardiac failure	L	NO	unlisted	unlisted	unlisted	serious	Serious	Hospitalized	Not Reported	2 DF, 1 DF, 2 DF	1 DF BID, 1 DF QD, 1 DF BID	days; days; days	Unknown	Not Suspected	Not Suspected	Not Suspected	Action/Submission	2019-10-15			No
1	NVSC2020GB023630	Patient Oriented Program	2	Inappropriate schedule of product administration	Dose reduced to 25 mg QD	Not assessable	Not assessable			Unknown	71	Years	Elderly (70-199 Y)	Male	Product administration errors and issues	Medication errors and other product use errors and issues	Injury, poisoning and procedural complications	Yes					FS	1949-07-02	United Kingdom	Cardiac failure	L	NO	listed	listed	unlisted	serious	Not serious		Unknown	100 mg, 25 mg, 100 mg	50 mg BID, 25 mg QD, 50 mg BID	days; days; days	Dose reduced	Suspected	Suspect	Not assessable	Action/Submission				No
1	NVSC2020GT047343	Patient Oriented Program	8	Inappropriate schedule of product administration	He started with a daily dose of 50mg tablets	Not assessable	Not assessable	2017	-457	Not Reported	48	Years	Adult (18-69 Y)	Male	Product administration errors and issues	Medication errors and other product use errors and issues	Injury, poisoning and procedural complications	No					OHWC	1971-12-25	Guatemala	Cardiac failure	L	NO	unlisted	unlisted	unlisted	serious	Not serious		Not Reported	50 mg, 100 mg	50 mg QD, 100 mg QD	days; days	Dose increased	Not Suspected	Not Suspected	Not assessable	Action/Submission				No
1	NVSC2020GT056918	Patient Oriented Program	1	Inappropriate schedule of product administration	Patient takes 1 tablet of Vymada 50 mg daily	Not assessable	Not Suspected			Not Reported	55	Years	Adult (18-69 Y)	Male	Product administration errors and issues	Medication errors and other product use errors and issues	Injury, poisoning and procedural complications	No					MC	1965-01-19	Guatemala	Cardiac failure	L	NO	unlisted	unlisted	unlisted	non-serious	Not serious		Not Reported	50 mg	50 mg QD	days	Unknown	Not Suspected	Not Suspected	Not Suspected	Action/Submission	2020-02-12			No
1	NVSC2020GT115684	Patient Oriented Program	3	Inappropriate schedule of product administration	Patient was prescribed Vyamda 50 mg daily (off label use)	Not assessable	Not assessable			Not Reported				Male	Product administration errors and issues	Medication errors and other product use errors and issues	Injury, poisoning and procedural complications	No							Guatemala	Cardiac disorder	L	NO	unlisted	unlisted	unlisted	non-serious	Not serious		Not Reported	25 mg, 50 mg, Unknown	25 mg QD, 50 mg QD, .5 DF QD	days; days; days	Unknown	Not Suspected	Not assessable	Not assessable	Action/Submission				No
1	NVSC2020GT156526	Patient Oriented Program	1	Inappropriate schedule of product administration	Patient is consuming the medication, one dose twice a week / more gradually	Not assessable	Not Suspected			Not Reported	73	Years	Elderly (70-199 Y)	Female	Product administration errors and issues	Medication errors and other product use errors and issues	Injury, poisoning and procedural complications	No					RRH		Guatemala	Product used for unknown indication	L	NO	unlisted	unlisted	unlisted	non-serious	Not serious		Not Reported	Unknown	Unknown	days	Unknown	Not Suspected	Not Suspected	Not Suspected	Action/Submission				No
1	NVSC2020GT163026	Patient Oriented Program	1	Inappropriate schedule of product administration	Patient consumes Vymada 50 mg once daily / every 24 hours	Not assessable	Not assessable			Not Reported	65	Years	Adult (18-69 Y)	Female	Product administration errors and issues	Medication errors and other product use errors and issues	Injury, poisoning and procedural complications	No					BAO		Guatemala	Product used for unknown indication	L	NO	unlisted	unlisted	unlisted	non-serious	Not serious		Not Reported	50 mg	50 mg QD	days	Unknown	Not Suspected	Not assessable	Not assessable	Action/Submission	2019-05-15			No
1	NVSC2020GT177805	Patient Oriented Program	4	Inappropriate schedule of product administration	Patient takes Vymada 100 mg in the morning and Vymada 75 mg in night	Not assessable	Not Suspected			Not Reported	89	Years	Elderly (70-199 Y)	Female	Product administration errors and issues	Medication errors and other product use errors and issues	Injury, poisoning and procedural complications	No					CMSP	1931-04-06	Guatemala	Cardiac failure	L	NO	unlisted	unlisted	unlisted	serious	Not serious		Not Reported	Unknown , Unknown	Unknown , 175 mg	days; days	No Change	Not Suspected	Not assessable	Not Suspected	Action/Submission				No
1	NVSC2020GT182051	Patient Oriented Program	1	Inappropriate schedule of product administration	Patient takes Vymada 50mg once daily	Not assessable	Not Suspected			Not Reported	73	Years	Elderly (70-199 Y)	Male	Product administration errors and issues	Medication errors and other product use errors and issues	Injury, poisoning and procedural complications	No					OARA		Guatemala	Surgery	L	NO	unlisted	unlisted	unlisted	non-serious	Not serious		Not Reported	50 mg	50 mg QD	days	No Change	Not Suspected	Not Suspected	Not Suspected	Action/Submission				No
1	NVSC2020HN066876	Patient Oriented Program	1	Inappropriate schedule of product administration	The patient takes one tablet of Vymada 50mg a day.	Not assessable	Not Suspected			Not Reported	66	Years	Adult (18-69 Y)	Male	Product administration errors and issues	Medication errors and other product use errors and issues	Injury, poisoning and procedural complications	No					JEBF		Honduras	Cardiac disorder	L	NO	unlisted	unlisted	unlisted	non-serious	Not serious		Not Reported	50 mg	50 mg QD	days	Unknown	Not Suspected	Not Suspected	Not Suspected	Action/Submission				No
1	NVSC2020HN070330	Patient Oriented Program	1	Inappropriate schedule of product administration	Patient consumes one daily of Vymada	Not assessable	Not Suspected			Not Reported	62	Years	Adult (18-69 Y)	Female	Product administration errors and issues	Medication errors and other product use errors and issues	Injury, poisoning and procedural complications	No					MIC		Honduras	Product used for unknown indication	L	NO	unlisted	unlisted	unlisted	non-serious	Not serious		Not Reported	50 mg	50 mg QD	days	Unknown	Not Suspected	Not Suspected	Not Suspected	Action/Submission				No
1	NVSC2020HN120092	Patient Oriented Program	1	Inappropriate schedule of product administration	Patient consumes one tablet of Vymada 200 mg every other day	Not assessable	Not Suspected			Not Reported	63	Years	Adult (18-69 Y)	Male	Product administration errors and issues	Medication errors and other product use errors and issues	Injury, poisoning and procedural complications	No					STC	1956-10-07	Honduras	Cardiac failure	L	NO	unlisted	unlisted	unlisted	non-serious	Not serious		Not Reported	400 mg	200 mg BID	days	Unknown	Not Suspected	Not Suspected	Not Suspected	Action/Submission	2020-04-22			No
1	NVSC2020HN142947	Patient Oriented Program	4	Inappropriate schedule of product administration	Patient took once daily of 50 mg	Not assessable	Not Suspected			Not Reported	87	Years	Elderly (70-199 Y)	Female	Product administration errors and issues	Medication errors and other product use errors and issues	Injury, poisoning and procedural complications	No					MVTA		Honduras	Product used for unknown indication	L	NO	unlisted	unlisted	unlisted	serious	Not serious		Not Reported	50 mg	50 mg QD	days	No Change	Not Suspected	Not assessable	Not Suspected	Action/Submission				No
1	NVSC2020HN176343	Patient Oriented Program	1	Inappropriate schedule of product administration	Patient consumed 50 mg of Vymada daily	Not assessable	Not Suspected			Not Reported	48	Years	Adult (18-69 Y)	Male	Product administration errors and issues	Medication errors and other product use errors and issues	Injury, poisoning and procedural complications	No					DAPG		Honduras	Product used for unknown indication	L	NO	unlisted	unlisted	unlisted	non-serious	Not serious		Not Reported	50 mg	50 mg QD	days	No Change	Not Suspected	Not Suspected	Not Suspected	Action/Submission				No
1	NVSC2020HN178763	Patient Oriented Program	1	Inappropriate schedule of product administration	Patient took Vymada 50mg once a day	Not assessable	Not Suspected			Not Reported	80	Years	Elderly (70-199 Y)	Female	Product administration errors and issues	Medication errors and other product use errors and issues	Injury, poisoning and procedural complications	No					MRR		Honduras	Cardiac failure	L	NO	unlisted	unlisted	unlisted	non-serious	Not serious		Not Reported	50 mg	50 mg QD	days	Unknown	Not Suspected	Not Suspected	Not Suspected	Action/Submission				No
1	NVSC2020IN045033	Patient Oriented Program	1	Inappropriate schedule of product administration	OD dose	Not assessable	Not Suspected	2020-02-04	1	Unknown	36	Years	Adult (18-69 Y)	Male	Product administration errors and issues	Medication errors and other product use errors and issues	Injury, poisoning and procedural complications	No							India	Cardiac failure congestive	L	NO	unlisted	unlisted	unlisted	non-serious	Not serious		Unknown	.5 DF	.5 DF QD	days	Unknown	Not Suspected	Not Suspected	Not Suspected	Action/Submission	2020-02-04			No
1	NVSC2020IN059298	Patient Oriented Program	1	Inappropriate schedule of product administration	Breaking tablet-OD dose	Not Suspected	Not Suspected	2020-02-17	1	Unknown	60	Years	Adult (18-69 Y)	Male	Product administration errors and issues	Medication errors and other product use errors and issues	Injury, poisoning and procedural complications	No							India	Cardiac failure chronic	L	NO	unlisted	unlisted	unlisted	non-serious	Not serious		Unknown	.5 DF	.5 DF QD	days	Unknown	Not Suspected	Not Suspected	Not Suspected	Action/Submission	2020-02-17			No
1	NVSC2020IN068875	Patient Oriented Program	2	Inappropriate schedule of product administration	Doctor had changed the dose from 50 mg BD to 50 mg OD	Not assessable	Not Suspected	2019	365	Complete Recovery	56	Years	Adult (18-69 Y)	Male	Product administration errors and issues	Medication errors and other product use errors and issues	Injury, poisoning and procedural complications	No					VK		India	Cardiac failure	L	NO	unlisted	listed	unlisted	serious	Serious	Medically Significant	Complete Recovery	50 mg, 100 mg	50 mg BID, 50 mg QD	days; days	Dose reduced	Suspected	Suspect	Not Suspected	Action/Submission	2018-06-15			No
1	NVSC2020IN082722	Patient Oriented Program	1	Inappropriate schedule of product administration	OD dose/Patient was being given tab Vymada 50mg OD as per dr advice	Not Suspected	Not Suspected	2020-02-12	1	Unknown	47	Years	Adult (18-69 Y)	Male	Product administration errors and issues	Medication errors and other product use errors and issues	Injury, poisoning and procedural complications	No							India	Cardiac failure congestive	L	NO	unlisted	unlisted	unlisted	non-serious	Not serious		Unknown	50 mg	50 mg QD	days	Unknown	Not Suspected	Not Suspected	Not Suspected	Action/Submission	2020-02-12			No
1	NVSC2020IN101974	Patient Oriented Program	2	Inappropriate schedule of product administration	50 mg QD	Suspect	Not Suspected	2018-10-22	1	Not Reported	79	Years	Elderly (70-199 Y)	Male	Product administration errors and issues	Medication errors and other product use errors and issues	Injury, poisoning and procedural complications	No							India	Cardiac failure	L	NO	unlisted	unlisted	unlisted	serious	Not serious		Fatal/Death	50 mg, 100 mg	50 mg QD, 50 mg BID	days; days	Not Applicable	Suspected	Suspect	Suspect	Action/Submission				Yes	2020-04-10	Dyspnoea
1	NVSC2020IN111978	Patient Oriented Program	2	Inappropriate schedule of product administration	Patient took 100 mg once daily	Not Suspected	Not Suspected		244	Not Reported	29	Years	Adult (18-69 Y)	Female	Product administration errors and issues	Medication errors and other product use errors and issues	Injury, poisoning and procedural complications	No							India	Cardiac failure congestive	L	NO	unlisted	unlisted	unlisted	serious	Not serious		Fatal/Death	100 mg	100 mg QD	days	Not Applicable	Not Suspected	Not Suspected	Not Suspected	Action/Submission	2019-08-17			Yes	2020-04-16	Cardiac arrest
1	NVSC2020IN132030	Patient Oriented Program	1	Inappropriate schedule of product administration	The patient is taking VYMADA 50mg OD as per doctor advice	Not Suspected	Not Suspected	2020-01-24	1	Unknown	80	Years	Elderly (70-199 Y)	Female	Product administration errors and issues	Medication errors and other product use errors and issues	Injury, poisoning and procedural complications	No						1940-02-19	India	Cardiac failure chronic	L	NO	unlisted	unlisted	unlisted	non-serious	Not serious		Unknown	50 mg	50 mg QD	days	Unknown	Not Suspected	Not Suspected	Not Suspected	Action/Submission	2020-01-24			No
1	NVSC2020IN152273	Patient Oriented Program	2	Inappropriate schedule of product administration	Vymada administered 100 mg, QD	Not assessable	Not assessable			Not Reported	54	Years	Adult (18-69 Y)	Male	Product administration errors and issues	Medication errors and other product use errors and issues	Injury, poisoning and procedural complications	No							India	Chronic myeloid leukaemia	L	NO	unlisted	unlisted	unlisted	serious	Not serious		Fatal/Death	100 mg	100 mg QD	days	Not Applicable	Not Suspected	Not Suspected	Not assessable	Action/Submission	2019-09-25			Yes	2020-05-15	Death
1	NVSC2020MX006920	Patient Oriented Program	2	Inappropriate schedule of product administration	Entresto was prescribed at a dose of 1 tablet 50 mg once daily	Not Suspected	Not Suspected			Unknown	66	Years	Adult (18-69 Y)	Male	Product administration errors and issues	Medication errors and other product use errors and issues	Injury, poisoning and procedural complications	No					LMS	1953-07-18	Mexico	Product used for unknown indication	L	NO	unlisted	unlisted	unlisted	serious	Not serious		Unknown	1 DF	1 DF QD	days	No Change		Not Suspected	Not Suspected	Action/Submission	2020-01-08			No
1	NVSC2020MX010426	Patient Oriented Program	1	Inappropriate schedule of product administration	Entresto was taken once daily/off label	Not Suspected	Not Suspected			Unknown	43	Years	Adult (18-69 Y)	Male	Product administration errors and issues	Medication errors and other product use errors and issues	Injury, poisoning and procedural complications	No						1976-08-21	Mexico	Product used for unknown indication	L	NO	unlisted	unlisted	unlisted	non-serious	Not serious		Unknown	Unknown	1 DF	days	Unknown		Not Suspected	Not Suspected	Action/Submission				No
1	NVSC2020MX016471	Patient Oriented Program	2	Inappropriate schedule of product administration	One tablet of Entresto was prescribed to be taken once daily	Not Suspected	Not Suspected			Unknown	78	Years	Elderly (70-199 Y)	Female	Product administration errors and issues	Medication errors and other product use errors and issues	Injury, poisoning and procedural complications	No					MLG	1941-12-23	Mexico	Cardiac failure	L	YES	unlisted	unlisted	unlisted	non-serious	Not serious		Unknown	.5 DF	.5 DF QD	days	Unknown		Not Suspected	Not Suspected	Action/Submission				No
1	NVSC2020MX019750	Patient Oriented Program	3	Inappropriate schedule of product administration	Prescribed 1 tablet daily of Entresto (off label use)	Not assessable	Not assessable			Unknown	88	Years	Elderly (70-199 Y)	Male	Product administration errors and issues	Medication errors and other product use errors and issues	Injury, poisoning and procedural complications	No					ONMA	1932-12-13	Mexico	Cardiac failure	L	NO	unlisted	unlisted	unlisted	serious	Not serious		Unknown	50 mg	50 mg QD	days	No Change	Not Suspected	Not assessable	Not assessable	Action/Submission	2020-01-22			No
1	NVSC2020MX024799	Patient Oriented Program	1	Inappropriate schedule of product administration	Entresto was prescribed once daily/off label use	Not assessable	Not Suspected			Unknown	69	Years	Adult (18-69 Y)	Male	Product administration errors and issues	Medication errors and other product use errors and issues	Injury, poisoning and procedural complications	No					AMJL	1950-12-17	Mexico	Cardiac disorder	L	NO	unlisted	unlisted	unlisted	non-serious	Not serious		Unknown	1 DF, 1 DF, 1 DF	1 DF QD, 1 DF QD, 1 DF QD	days; days; days	No Change	Not Suspected	Not Suspected	Not Suspected	Action/Submission				No
1	NVSC2020MX040745	Patient Oriented Program	5	Inappropriate schedule of product administration	Was prescribed 1 DF of Entresto once daily	Not assessable	Not assessable			Unknown	60	Years	Adult (18-69 Y)	Male	Product administration errors and issues	Medication errors and other product use errors and issues	Injury, poisoning and procedural complications	No					LBG	1959-10-07	Mexico	Cardiovascular disorder	L	NO	unlisted	unlisted	unlisted	serious	Not serious		Unknown	1 DF	1 DF QD	days	No Change	Not Suspected	Not Suspected	Not assessable	Action/Submission	2020-01-28			No
1	NVSC2020MX058029	Patient Oriented Program	2	Inappropriate schedule of product administration	It was prescribed½ a tablet of Entresto once daily (off-label use)	Not assessable	Not Suspected	2020-02-15	1	Unknown	58	Years	Adult (18-69 Y)	Female	Product administration errors and issues	Medication errors and other product use errors and issues	Injury, poisoning and procedural complications	No					CCLS	1961-08-18	Mexico	Renal failure	L	NO	unlisted	unlisted	unlisted	non-serious	Not serious		Unknown	1.5 mg, Unknown , Unknown	1.5 mg QD, .5 mg , 50 mg	days; days; days	No Change	Not Suspected	Not assessable	Not Suspected	Action/Submission				No
1	NVSC2020MX061864	Patient Oriented Program	3	Inappropriate schedule of product administration	Dose was prescribed to take entresto once daily (off label use)	Not assessable	Not Suspected	2019-12-01	0	Unknown	70	Years	Elderly (70-199 Y)	Female	Product administration errors and issues	Medication errors and other product use errors and issues	Injury, poisoning and procedural complications	No					GCFR	1949-10-23	Mexico	Cardiac failure	L	NO	unlisted	unlisted	unlisted	serious	Not serious		Unknown	100 mg	100 mg QD	days	No Change	Not Suspected	Not Suspected	Not Suspected	Action/Submission	2019-12-15			No
1	NVSC2020MX063307	Patient Oriented Program	3	Inappropriate schedule of product administration	Taking 3 daily tablets by medical prescription (off label use)	Not assessable	Not assessable	2020-01-13	1	Unknown	80	Years	Elderly (70-199 Y)	Male	Product administration errors and issues	Medication errors and other product use errors and issues	Injury, poisoning and procedural complications	No					JCH	1939-04-04	Mexico	Hypertension	L	NO	unlisted	unlisted	unlisted	non-serious	Not serious		Unknown	60 mg	20 mg TID	days	No Change	Not Suspected	Not assessable	Not assessable	Action/Submission	2020-01-13			No
1	NVSC2020MX068791	Patient Oriented Program	2	Inappropriate schedule of product administration	Entresto was prescribed once daily (off label use)	Suspect	Not Suspected	2019-01-04	1	Unknown	76	Years	Elderly (70-199 Y)	Male	Product administration errors and issues	Medication errors and other product use errors and issues	Injury, poisoning and procedural complications	No					MRPD	1942-05-17	Mexico	Blood pressure increased	L	NO	unlisted	unlisted	unlisted	serious	Not serious		Unknown	50 mg	50 mg QD	days	No Change	Suspected	Suspect	Suspect	Action/Submission	2019-01-04			No
1	NVSC2020MX070442	Patient Oriented Program	2	Inappropriate schedule of product administration	1/2 tablet of entresto prescribed (off label use)	Not assessable	Not Suspected			Unknown	87	Years	Elderly (70-199 Y)	Female	Product administration errors and issues	Medication errors and other product use errors and issues	Injury, poisoning and procedural complications	No					HYPAM	1933-02-18	Mexico	Cardiac valve disease	L	NO	unlisted	unlisted	unlisted	non-serious	Not serious		Unknown	1 DF	.5 DF BID	days	Unknown	Not Suspected	Not assessable	Not Suspected	Action/Submission	2019-12-15			No
1	NVSC2020MX081971	Patient Oriented Program	2	Inappropriate schedule of product administration	Physician prescribed Entresto once daily	Not Suspected	Not Suspected			Not Reported	70	Years	Elderly (70-199 Y)	Female	Product administration errors and issues	Medication errors and other product use errors and issues	Injury, poisoning and procedural complications	No					GVE	1949-10-04	Mexico	Blood pressure abnormal	L	NO	unlisted	unlisted	unlisted	non-serious	Not serious		Unknown	2 DF, 1 DF	1 DF BID, 1 DF QD	days; days	No Change	Not Suspected	Not Suspected	Not Suspected	Action/Submission				No
1	NVSC2020MX084394	Patient Oriented Program	2	Inappropriate schedule of product administration	Entresto 100mg was prescribed 1 tablet daily (Off label use)	Not assessable	Not Suspected			Not Reported	76	Years	Elderly (70-199 Y)	Male	Product administration errors and issues	Medication errors and other product use errors and issues	Injury, poisoning and procedural complications	No					PHSE	1943-12-26	Mexico	Cardiac disorder	L	NO	unlisted	unlisted	unlisted	serious	Not serious		Condition Unchanged	100 mg, 50 mg	100 mg QD, 50 mg QD	days; days	Dose reduced	Not Suspected	Not assessable	Not Suspected	Action/Submission				No
1	NVSC2020MX088275	Patient Oriented Program	2	Inappropriate schedule of product administration	1 tablet of Entresto was prescribed to be taken once daily	Not assessable	Not Suspected	2019-09-14	1	Not Reported	94	Years	Elderly (70-199 Y)	Female	Product administration errors and issues	Medication errors and other product use errors and issues	Injury, poisoning and procedural complications	No					CHS	1925-09-15	Mexico	Hypertension	L	NO	unlisted	unlisted	unlisted	non-serious	Not serious		Unknown	1 DF, .5 DF	1 DF QD, .5 DF QD	days; days	No Change	Not Suspected	Not assessable	Not Suspected	Action/Submission	2019-09-14			No
1	NVSC2020MX103565	Patient Oriented Program	2	Inappropriate schedule of product administration	Physician increased dose to 1 tablet 3 times daily (off-label use)	Not assessable	Not assessable			Not Reported	70	Years	Elderly (70-199 Y)	Male	Product administration errors and issues	Medication errors and other product use errors and issues	Injury, poisoning and procedural complications	No					CAJR	1949-09-21	Mexico	Cardiac failure	L	NO	unlisted	unlisted	unlisted	serious	Not serious		Not Reported	2 DF, 3 DF, 2 DF	1 DF BID, 1 DF TID, 1 DF BID	days; days; days	No Change	Not Suspected	Not assessable	Not assessable	Action/Submission				No
1	NVSC2020MX107677	Patient Oriented Program	1	Inappropriate schedule of product administration	Prescribed to take Entresto 100 mg twice daily but Patient decided to take only one tablet daily	Not assessable	Not assessable	2019	365	Unknown	74	Years	Elderly (70-199 Y)	Male	Product administration errors and issues	Medication errors and other product use errors and issues	Injury, poisoning and procedural complications	No					AMJM	1945-05-12	Mexico	Angina pectoris	L	NO	unlisted	unlisted	unlisted	non-serious	Not serious		Unknown	1 DF	1 DF QD	days	Unknown	Not Suspected	Not assessable	Not assessable	Action/Submission				No
1	NVSC2020MX123763	Patient Oriented Program	1	Inappropriate schedule of product administration	Half a tablet of Entresto was prescribed	Not assessable	Not Suspected	2020-04-04	1	Unknown	54	Years	Adult (18-69 Y)	Female	Product administration errors and issues	Medication errors and other product use errors and issues	Injury, poisoning and procedural complications	No					TPMM	1965-07-22	Mexico	Cardiomyopathy	L	NO	unlisted	unlisted	unlisted	non-serious	Not serious		Unknown	1 DF	.5 DF BID	days	No Change	Not Suspected	Not Suspected	Not Suspected	Action/Submission	2020-04-04			No
1	NVSC2020MX136024	Patient Oriented Program	1	Inappropriate schedule of product administration	Entresto was prescribed ½ tablet in the morning and ½ tablet at night (off label use),	Not assessable	Not Suspected	2019-10-01	0	Unknown	65	Years	Adult (18-69 Y)	Male	Product administration errors and issues	Medication errors and other product use errors and issues	Injury, poisoning and procedural complications	No					AVS	1955-01-24	Mexico	Cardiac failure	L	NO	unlisted	unlisted	unlisted	non-serious	Not serious		Unknown	Unknown	Unknown	days	No Change	Not Suspected	Not Suspected	Not Suspected	Action/Submission				No
1	NVSC2020MX143810	Patient Oriented Program	2	Inappropriate schedule of product administration	Consumed 1 daily tablet of Entresto	Not Suspected	Not Suspected			Unknown	80	Years	Elderly (70-199 Y)	Female	Product administration errors and issues	Medication errors and other product use errors and issues	Injury, poisoning and procedural complications	No					NPN	1939-10-29	Mexico	Cardiac failure	L	NO	unlisted	unlisted	unlisted	serious	Not serious		Unknown	1 DF, 1 DF	1 DF QD, 1 DF QD	days; days	Unknown	Not Suspected	Not Suspected	Not Suspected	Action/Submission	2020-04-15			No
1	NVSC2020MX161269	Patient Oriented Program	2	Inappropriate schedule of product administration	It was prescribed to take Entresto once daily (off label use)	Not assessable	Not Suspected			Not Reported	79	Years	Elderly (70-199 Y)	Female	Product administration errors and issues	Medication errors and other product use errors and issues	Injury, poisoning and procedural complications	No					CEMR	1940-08-07	Mexico	Cardiac valve disease	L	NO	unlisted	listed	unlisted	non-serious	Not serious		Condition Unchanged	1 DF, 1 DF	1 DF QD, 1 DF QD	days; days	Not Applicable	Not Suspected	Not assessable	Not Suspected	Action/Submission	2019-06-15			No
1	NVSC2020MX171340	Patient Oriented Program	1	Inappropriate schedule of product administration	It was prescribed to take half tablet of Entresto once daily (off label use)	Not assessable	Not Suspected			Unknown	60	Years	Adult (18-69 Y)	Female	Product administration errors and issues	Medication errors and other product use errors and issues	Injury, poisoning and procedural complications	No					MSMT	1960-04-05	Mexico	Heart rate abnormal	L	NO	unlisted	unlisted	unlisted	non-serious	Not serious		Unknown	.5 DF, 1	.5 DF QD, .5 DF BID	days; days	No Change	Not Suspected	Not Suspected	Not Suspected	Action/Submission				No
1	NVSC2020PA044373	Patient Oriented Program	1	Inappropriate schedule of product administration	Patient took one tablet of Vymada 50mg per day	Not assessable	Not Suspected			Not Reported				Female	Product administration errors and issues	Medication errors and other product use errors and issues	Injury, poisoning and procedural complications	No					AP		Panama	Product used for unknown indication	L	NO	unlisted	unlisted	unlisted	non-serious	Not serious		Not Reported	Unknown	50 mg	days	Unknown	Not Suspected	Not Suspected	Not Suspected	Action/Submission	2008-06-15			No
1	NVSC2020PA088699	Patient Oriented Program	1	Inappropriate schedule of product administration	Patient takes one dose of Vymada 200mg	Not assessable	Not assessable			Not Reported	56	Years	Adult (18-69 Y)	Male	Product administration errors and issues	Medication errors and other product use errors and issues	Injury, poisoning and procedural complications	No					ES		Panama	Product used for unknown indication	L	NO	unlisted	unlisted	unlisted	non-serious	Not serious		Not Reported	200 mg, 200	100 mg BID, 200 mg QD	days; days	Unknown	Not Suspected	Not assessable	Not assessable	Action/Submission				No
1	NVSC2020PA165428	Patient Oriented Program	1	Inappropriate schedule of product administration	Patient only takes Vymada once a day	Not assessable	Not Suspected			Not Reported	68	Years	Adult (18-69 Y)	Female	Product administration errors and issues	Medication errors and other product use errors and issues	Injury, poisoning and procedural complications	No					ACB		Panama	Product used for unknown indication	L	NO	unlisted	unlisted	unlisted	non-serious	Not serious		Not Reported	100 mg	100 mg QD	days	No Change	Not Suspected	Not Suspected	Not Suspected	Action/Submission				No
1	NVSC2020PA179467	Patient Oriented Program	1	Inappropriate schedule of product administration	Patient consumed 1 tablet of Vymada 50 mg, once daily	Not assessable	Not Suspected			Not Reported	74	Years	Elderly (70-199 Y)	Male	Product administration errors and issues	Medication errors and other product use errors and issues	Injury, poisoning and procedural complications	No					JACN		Panama	Product used for unknown indication	L	NO	unlisted	unlisted	unlisted	non-serious	Not serious		Not Reported	50 mg	50 mg QD	days	No Change	Not Suspected	Not Suspected	Not Suspected	Action/Submission				No
1	NVSC2020US007772	Patient Oriented Program	2	Inappropriate schedule of product administration	The same dosage for only once a day (24/26 mg)	Not assessable	Not assessable			Not Reported	71	Years	Elderly (70-199 Y)	Male	Product administration errors and issues	Medication errors and other product use errors and issues	Injury, poisoning and procedural complications	No					WG	1948-02-24	United States	Product used for unknown indication	L	NO	unlisted	unlisted	unlisted	non-serious	Not serious		Unknown	2 DF, 1 DF	1 DF BID, 1 DF QD	days; days	Dose reduced	Suspected	Not assessable	Not assessable	Action/Submission				No
1	NVSC2020US013790	Patient Oriented Program	1	Inappropriate schedule of product administration	4 pills per day	Not assessable	Not assessable			Unknown	60	Years	Adult (18-69 Y)	Female	Product administration errors and issues	Medication errors and other product use errors and issues	Injury, poisoning and procedural complications	Yes					DY	1959-03-26	United States	Product used for unknown indication	L	NO	unlisted	unlisted	unlisted	non-serious	Not serious		Unknown	Unknown	Unknown QID	days	Unknown	Not Suspected	Not assessable	Not assessable	Action/Submission				No
1	NVSC2020US014578	Patient Oriented Program	4	Inappropriate schedule of product administration	Entresto 97mg once day	Not assessable	Not Suspected			Unknown				Female	Product administration errors and issues	Medication errors and other product use errors and issues	Injury, poisoning and procedural complications	No							United States	Product used for unknown indication	L	NO	unlisted	unlisted	unlisted	non-serious	Not serious		Unknown	200 mg	200 mg QD	days	Unknown	Not Suspected	Not assessable	Not Suspected	Action/Submission				No
1	NVSC2020US016040	Patient Oriented Program	10	Inappropriate schedule of product administration	Patient taking Entresto it only once per day	Not assessable	Not assessable	2019	182	Not Reported	57	Years	Adult (18-69 Y)	Female	Product administration errors and issues	Medication errors and other product use errors and issues	Injury, poisoning and procedural complications	No					GB	1962-10-12	United States	Product used for unknown indication	L	NO	unlisted	unlisted	unlisted	serious	Not serious		Condition Unchanged	2 DF, 1 DF	1 DF BID, 1 DF QD	days; days	Dose reduced	Suspected	Not assessable	Not assessable	Action/Submission	2019-06-15			No
1	NVSC2020US024317	Patient Oriented Program	6	Inappropriate schedule of product administration	Entresto dose was reduced to once daily instead of twice daily	Not assessable	Not Suspected			Not Reported	52	Years	Adult (18-69 Y)	Male	Product administration errors and issues	Medication errors and other product use errors and issues	Injury, poisoning and procedural complications	No					VK	1967-05-05	United States	Product used for unknown indication	L	NO	unlisted	unlisted	unlisted	non-serious	Not serious		Condition Unchanged	Unknown , Unknown	Unknown BID, Unknown QD	days; days	Dose reduced	Suspected	Not assessable	Not Suspected	Action/Submission				No
1	NVSC2020US025192	Patient Oriented Program	13	Inappropriate schedule of product administration	Taking Entresto once a day	Suspect	Not Suspected	2020-01-01	0	Unknown	55	Years	Adult (18-69 Y)	Female	Product administration errors and issues	Medication errors and other product use errors and issues	Injury, poisoning and procedural complications	No					PP	1964-06-20	United States	Cardiac failure congestive	L	NO	unlisted	unlisted	unlisted	serious	Not serious		Condition Unchanged	24 mg	24 mg QD	days	Unknown	Suspected	Not assessable	Suspect	Action/Submission				No
1	NVSC2020US025570	Patient Oriented Program	2	Inappropriate schedule of product administration	Entresto once daily	Suspect	Not Suspected		1	Unknown	58	Years	Adult (18-69 Y)	Male	Product administration errors and issues	Medication errors and other product use errors and issues	Injury, poisoning and procedural complications	No					JG	1961-12-31	United States	Cardiac failure	L	NO	unlisted	unlisted	unlisted	non-serious	Not serious		Unknown	1 DF	1 DF QD	days	Unknown		Suspect	Suspect	Action/Submission	2020-01-08			No
1	NVSC2020US025951	Patient Oriented Program	1	Inappropriate schedule of product administration	started taking 1/2 tab x 1; then increased to 1/2 tab BID;	Not assessable	Not Suspected			Unknown	62	Years	Adult (18-69 Y)	Female	Product administration errors and issues	Medication errors and other product use errors and issues	Injury, poisoning and procedural complications	No					TF	1957-06-10	United States	Cardiac failure chronic	L	NO	unlisted	unlisted	unlisted	non-serious	Not serious		Unknown	50 mg, 100 mg	50 mg QD, 50 mg BID	days; days	No Change	Not Suspected	Not Suspected	Not Suspected	Action/Submission	2020-01-23			No
1	NVSC2020US029763	Patient Oriented Program	1	Inappropriate schedule of product administration	Irregular dosing	Suspect	Not assessable			Unknown			Adult (18-69 Y)	Male	Product administration errors and issues	Medication errors and other product use errors and issues	Injury, poisoning and procedural complications	No					GK	1960-06-25	United States	Cardiac failure	L	NO	unlisted	unlisted	unlisted	non-serious	Not serious		Unknown	Unknown	Unknown	days	Treatment Discontinued	Suspected	Not assessable	Suspect	Action/Submission				No
1	NVSC2020US037298	Patient Oriented Program	1	Inappropriate schedule of product administration	Patient was taking one pill a day due to expense	Not assessable	Not assessable			Unknown				Male	Product administration errors and issues	Medication errors and other product use errors and issues	Injury, poisoning and procedural complications	No							United States	Cardiac failure	L	NO	unlisted	unlisted	unlisted	non-serious	Not serious		Unknown	24 mg	24 mg QD	days	Unknown	Not Suspected	Not assessable	Not assessable	Action/Submission				No
1	NVSC2020US037883	Patient Oriented Program	1	Inappropriate schedule of product administration	Taking Entresto medication once a day	Suspect	Not assessable			Unknown	65	Years	Adult (18-69 Y)	Male	Product administration errors and issues	Medication errors and other product use errors and issues	Injury, poisoning and procedural complications	No					RS	1954-02-09	United States	Myocardial infarction	L	NO	unlisted	unlisted	unlisted	non-serious	Not serious		Unknown	2 DF, 1 DF	1 DF BID, 1 DF QD	days; days	Unknown	Suspected	Suspect	Suspect	Action/Submission	2017-09-27			No
1	NVSC2020US037968	Patient Oriented Program	2	Inappropriate schedule of product administration	Entresto taking once daily	Not assessable	Not assessable			Unknown				Male	Product administration errors and issues	Medication errors and other product use errors and issues	Injury, poisoning and procedural complications	No							United States	Product used for unknown indication	L	NO	unlisted	unlisted	unlisted	non-serious	Not serious		Unknown	1 DF	1 DF QD	days	Unknown	Not Suspected	Not assessable	Not assessable	Action/Submission				No
1	NVSC2020US040806	Patient Oriented Program	8	Inappropriate schedule of product administration	Taking Entresto once per day	Suspect	Not Suspected			Condition Unchanged	47	Years	Adult (18-69 Y)	Male	Product administration errors and issues	Medication errors and other product use errors and issues	Injury, poisoning and procedural complications	No					G.G.	1973-02-22	United States	Cardiac failure chronic	L	NO	unlisted	unlisted	unlisted	non-serious	Not serious		Condition Unchanged	48 mg	24 mg ONCE2SDO	days	Unknown	Suspected	Suspect	Suspect	Action/Submission	2018-06-15			No
1	NVSC2020US045904	Patient Oriented Program	1	Inappropriate schedule of product administration	patient takes one pill at night instead of two a day	Suspect	Not assessable			Unknown	74	Years	Elderly (70-199 Y)		Product administration errors and issues	Medication errors and other product use errors and issues	Injury, poisoning and procedural complications	No					JH		United States	Cardiac failure	L	NO	unlisted	unlisted	unlisted	non-serious	Not serious		Unknown	24 mg	24 mg QD	days	Unknown	Suspected	Suspect	Suspect	Action/Submission				No
1	NVSC2020US068146	Patient Oriented Program	1	Inappropriate schedule of product administration	Patient is taking 2 tablets at night and one in the morning	Suspect	Suspect			Unknown	61	Years	Adult (18-69 Y)	Male	Product administration errors and issues	Medication errors and other product use errors and issues	Injury, poisoning and procedural complications	No					CC	1959-03-05	United States	Cardiac failure	L	NO	unlisted	unlisted	unlisted	non-serious	Not serious		Unknown	3 DF	1 DF TID	days	Unknown	Suspected	Suspect	Suspect	Action/Submission				No
1	NVSC2020US068576	Patient Oriented Program	3	Inappropriate schedule of product administration	Taking Entresto 50mg TID	Not assessable	Not Suspected			Unknown	66	Years	Adult (18-69 Y)	Male	Product administration errors and issues	Medication errors and other product use errors and issues	Injury, poisoning and procedural complications	No					JO	1953-08-20	United States	Cardiac failure	L	NO	unlisted	unlisted	unlisted	non-serious	Not serious		Unknown	3 DF	1 DF TID	days	Unknown	Not Suspected	Not assessable	Not Suspected	Action/Submission				No
1	NVSC2020US069205	Patient Oriented Program	2	Inappropriate schedule of product administration	Patient received Entresto at a dose of 1 DF (49/51mg), QD	Not assessable	Not assessable			Not Reported	49	Years	Adult (18-69 Y)	Male	Product administration errors and issues	Medication errors and other product use errors and issues	Injury, poisoning and procedural complications	Yes					JJ	1971-03-09	United States	Product used for unknown indication	L	NO	unlisted	unlisted	unlisted	serious	Not serious		Unknown	1 DF	1 DF QD	days	Unknown	Suspected	Suspect	Not assessable	Action/Submission				No
1	NVSC2020US073061	Patient Oriented Program	3	Inappropriate schedule of product administration	He took 24/26 mg tablet once and then he stopped	Suspect	Not Suspected			Not Reported	61	Years	Adult (18-69 Y)	Male	Product administration errors and issues	Medication errors and other product use errors and issues	Injury, poisoning and procedural complications	No					RP	1958-05-12	United States	Product used for unknown indication	L	NO	unlisted	unlisted	unlisted	non-serious	Not serious		Unknown	50 mg	50 mg ONCE/SINGLE	days	Treatment Discontinued	Suspected	Suspect	Suspect	Action/Submission				No
1	NVSC2020US073633	Patient Oriented Program	1	Inappropriate schedule of product administration	Taking Entresto once daily at night time	Suspect	Suspect	2020-02-01	0	Unknown			Elderly (70-199 Y)	Female	Product administration errors and issues	Medication errors and other product use errors and issues	Injury, poisoning and procedural complications	No					RB	1946-08-31	United States	Cardiac failure congestive	L	NO	unlisted	unlisted	unlisted	non-serious	Not serious		Unknown	Unknown , Unknown	Unknown QD, Unknown BID	days; days	Unknown	Suspected	Suspect	Suspect	Action/Submission	2020-02-15			No
1	NVSC2020US076323	Patient Oriented Program	2	Inappropriate schedule of product administration	Entresto 24/26 mg one tablet a day	Not assessable	Not Suspected			Not Reported			Adult (18-69 Y)	Male	Product administration errors and issues	Medication errors and other product use errors and issues	Injury, poisoning and procedural complications	No					ZZ	1960-01-02	United States	Product used for unknown indication	L	NO	unlisted	listed	unlisted	non-serious	Not serious		Not Reported	100 mg	100 mg QD	days	Unknown	Not Suspected	Not assessable	Not Suspected	Action/Submission				No
1	NVSC2020US078379	Patient Oriented Program	2	Inappropriate schedule of product administration	Entresto (sacubitril 24 mg/valsartan 26mg) used daily	Suspect	Not Suspected			Not Reported	87	Years	Elderly (70-199 Y)	Male	Product administration errors and issues	Medication errors and other product use errors and issues	Injury, poisoning and procedural complications	No					TG	1933-01-18	United States	Cardiac failure	L	NO	unlisted	unlisted	unlisted	serious	Not serious		Condition Deteriorated	1 DF	1 DF QD	days	Unknown	Suspected	Suspect	Suspect	Action/Submission				No
1	NVSC2020US081909	Patient Oriented Program	11	Inappropriate schedule of product administration	Began Entresto at 50 mg QD	Not assessable	Not Suspected			Not Reported	88	Years	Elderly (70-199 Y)	Male	Product administration errors and issues	Medication errors and other product use errors and issues	Injury, poisoning and procedural complications	No					JM	1931-07-09	United States	Cardiac failure chronic	L	NO	unlisted	unlisted	unlisted	serious	Not serious		Condition Unchanged	1 DF, 2 DF	1 DF QD, 1 DF BID	days; days	Dose increased	Suspected	Not Suspected	Not Suspected	Action/Submission				No
1	NVSC2020US088768	Patient Oriented Program	1	Inappropriate schedule of product administration	only taking once a day	Not assessable	Not assessable	2020-03-26	56	Unknown	54	Years	Adult (18-69 Y)	Male	Product administration errors and issues	Medication errors and other product use errors and issues	Injury, poisoning and procedural complications	No					DG	1965-08-13	United States	Cardiac failure	L	NO	unlisted	unlisted	unlisted	non-serious	Not serious		Unknown	48.52 mg, 24.26 mg	24.26 mg BID, 24.26 mg QD	days; days	Unknown	Not Suspected	Not assessable	Not assessable	Action/Submission				No
1	NVSC2020US088894	Patient Oriented Program	1	Inappropriate schedule of product administration	Started to take Entresto once daily instead of twice daily as doctor ordered	Suspect	Suspect			Unknown	62	Years	Adult (18-69 Y)	Male	Product administration errors and issues	Medication errors and other product use errors and issues	Injury, poisoning and procedural complications	No					DG	1957-08-28	United States	Product used for unknown indication	L	NO	unlisted	unlisted	unlisted	non-serious	Not serious		Unknown	Unknown	Unknown	days	Unknown	Suspected	Suspect	Suspect	Action/Submission				No
1	NVSC2020US093937	Patient Oriented Program	1	Inappropriate schedule of product administration	The patient stated he was only taking one tablet per day and his RX states per two a day	Not assessable	Not Suspected			Unknown	54	Years	Adult (18-69 Y)	Male	Product administration errors and issues	Medication errors and other product use errors and issues	Injury, poisoning and procedural complications	No					JB	1966-01-26	United States	Product used for unknown indication	L	NO	unlisted	unlisted	unlisted	non-serious	Not serious		Unknown	Unknown	Unknown	days	Unknown	Not Suspected	Not Suspected	Not Suspected	Action/Submission				No
1	NVSC2020US095761	Patient Oriented Program	2	Inappropriate schedule of product administration	Patient skipped the evening dose as directed by doctor	Not assessable	Not Suspected	2020-02-10	1	Unknown	89	Years	Elderly (70-199 Y)	Male	Product administration errors and issues	Medication errors and other product use errors and issues	Injury, poisoning and procedural complications	No					JG	1930-05-13	United States	Cardiac failure	L	NO	unlisted	listed	unlisted	non-serious	Not serious		Unknown	Unknown , Unknown , Unknown	Unknown BID, Unknown BID, Unknown BID	days; days; days	Unknown	Suspected	Suspect	Not Suspected	Action/Submission	2020-02-10	2020-04-08	59	No
1	NVSC2020US098653	Patient Oriented Program	1	Inappropriate schedule of product administration	Patient taking it once a day rather than twice a day	Suspect	Not Suspected			Not Reported	60	Years	Adult (18-69 Y)	Male	Product administration errors and issues	Medication errors and other product use errors and issues	Injury, poisoning and procedural complications	No					SR	1959-05-09	United States	Product used for unknown indication	L	NO	unlisted	unlisted	unlisted	non-serious	Not serious		Unknown	48 mg	24 mg ONCE2SDO	days	Unknown	Suspected	Suspect	Suspect	Action/Submission	2019-05-15			No
1	NVSC2020US101283	Patient Oriented Program	9	Inappropriate schedule of product administration	was only taking her morning dose of Entresto	Not assessable	Not Suspected			Unknown	82	Years	Elderly (70-199 Y)	Female	Product administration errors and issues	Medication errors and other product use errors and issues	Injury, poisoning and procedural complications	No					LB	1938-03-17	United States	Product used for unknown indication	L	NO	unlisted	unlisted	unlisted	serious	Not serious		Unknown	100 mg, 100 mg, 100 mg	50 mg BID, 50 mg , 50 mg BID	days; days; days	Dose reduced	Not Suspected	Not assessable	Not Suspected	Action/Submission				No
1	NVSC2020US102303	Patient Oriented Program	21	Inappropriate schedule of product administration	Delayed dose	Not assessable	Not assessable			Unknown	67	Years	Adult (18-69 Y)	Female	Product administration errors and issues	Medication errors and other product use errors and issues	Injury, poisoning and procedural complications	No					CA	1952-09-04	United States	Cardiac failure chronic	L	NO	unlisted	unknown	unknown	non-serious	Not serious		Unknown	100 mg	100 mg UNKNOWN	days	Unknown	Suspected	Not assessable	Not assessable	Action/Submission	2019-09-15			No
1	NVSC2020US104023	Patient Oriented Program	1	Inappropriate schedule of product administration	Pt was told to take 2 pills BID, only took 2 pills QD	Suspect	Suspect	2020-03-23	15	Condition Unchanged	54	Years	Adult (18-69 Y)	Male	Product administration errors and issues	Medication errors and other product use errors and issues	Injury, poisoning and procedural complications	No					KC	1965-10-03	United States	Cardiac failure	L	NO	unlisted	unlisted	unlisted	non-serious	Not serious		Condition Unchanged	48 mg	24 mg BID	days	No Change	Suspected	Suspect	Suspect	Action/Submission	2020-03-09			No
1	NVSC2020US104827	Patient Oriented Program	3	Inappropriate schedule of product administration	Patient was taking 2 tabs only once a day of both coreg & Entresto	Not assessable	Not Suspected	2020-04-01	60	Condition Improving	58	Years	Adult (18-69 Y)	Male	Product administration errors and issues	Medication errors and other product use errors and issues	Injury, poisoning and procedural complications	No					RW	1961-10-15	United States	Product used for unknown indication	L	NO	unlisted	unlisted	unlisted	serious	Not serious		Condition Deteriorated	100 mg	50 mg BID	days	Unknown	Not Suspected	Not assessable	Not Suspected	Action/Submission	2020-02-15			No
1	NVSC2020US105348	Patient Oriented Program	1	Inappropriate schedule of product administration	Inappropriate schedule	Not assessable	Not Suspected			Unknown	66	Years	Adult (18-69 Y)	Female	Product administration errors and issues	Medication errors and other product use errors and issues	Injury, poisoning and procedural complications	No					BT	1953-11-24	United States	Cardiac failure	L	NO	unlisted	unlisted	unlisted	non-serious	Not serious		Unknown	2 DF, 2 DF	1 DF BID, 1 DF BID	days; days	Dose reduced	Not Suspected	Not Suspected	Not Suspected	Action/Submission	2018-06-15			No
1	NVSC2020US109104	Patient Oriented Program	4	Inappropriate schedule of product administration	Inappropriate schedule of product administration	Not assessable	Not Suspected			Not Reported	36	Years	Adult (18-69 Y)	Male	Product administration errors and issues	Medication errors and other product use errors and issues	Injury, poisoning and procedural complications	No					MG	1983-06-10	United States	Viral cardiomyopathy	L	NO	unlisted	unlisted	unlisted	serious	Not serious		Condition Unchanged	2 DF	1 DF BID	days	Dose reduced	Not Suspected	Not Suspected	Not Suspected	Action/Submission				No
1	NVSC2020US112820	Patient Oriented Program	4	Inappropriate schedule of product administration	Entresto took once a daily instead of BID/was not taking as prescribed	Suspect	Not Suspected			Unknown	57	Years	Adult (18-69 Y)	Female	Product administration errors and issues	Medication errors and other product use errors and issues	Injury, poisoning and procedural complications	No					CC		United States	Product used for unknown indication	L	NO	unlisted	unlisted	unlisted	non-serious	Not serious		Unknown	Unknown	Unknown QD	days	Unknown	Suspected	Suspect	Suspect	Action/Submission				No
1	NVSC2020US112861	Patient Oriented Program	2	Inappropriate schedule of product administration	Take the medication once a day but was advised by HCP to take it twice	Suspect	Not assessable			Unknown	81	Years	Elderly (70-199 Y)	Male	Product administration errors and issues	Medication errors and other product use errors and issues	Injury, poisoning and procedural complications	No					EM	1938-07-16	United States	Product used for unknown indication	L	NO	unlisted	unlisted	unlisted	non-serious	Not serious		Unknown	100 mg	100 mg QD	days	Unknown	Suspected	Suspect	Suspect	Action/Submission				No
1	NVSC2020US113892	Patient Oriented Program	1	Inappropriate schedule of product administration	Only taking once a day due to cost	Suspect	Suspect	2020-03-27	72	Unknown	48	Years	Adult (18-69 Y)	Male	Product administration errors and issues	Medication errors and other product use errors and issues	Injury, poisoning and procedural complications	No					RV		United States	Cardiac failure	L	NO	unlisted	unlisted	unlisted	non-serious	Not serious		Unknown	48.52 mg	24.26 mg ONCE2SDO	days	Unknown	Suspected	Suspect	Suspect	Action/Submission		2020-04-27		No
1	NVSC2020US116290	Patient Oriented Program	1	Inappropriate schedule of product administration	Patient only taking 1 pill per day	Not assessable	Not assessable	2020-04-25		Unknown	98	Years	Elderly (70-199 Y)	Female	Product administration errors and issues	Medication errors and other product use errors and issues	Injury, poisoning and procedural complications	No					MEG	1921-05-05	United States	Product used for unknown indication	L	NO	unlisted	unlisted	unlisted	non-serious	Not serious		Unknown	Unknown	Unknown DF QD	days	Unknown	Suspected	Not assessable	Not assessable	Action/Submission				No
1	NVSC2020US130411	Patient Oriented Program	2	Inappropriate schedule of product administration	Entresto prescribed once daily	Not assessable	Not Suspected			Not Reported	62	Years	Adult (18-69 Y)	Male	Product administration errors and issues	Medication errors and other product use errors and issues	Injury, poisoning and procedural complications	No					AS	1957-06-19	United States	Cardiac failure	L	NO	unlisted	unlisted	unlisted	serious	Not serious		Unknown	1 DF	1 DF QD	days	Unknown	Not Suspected	Not Suspected	Not Suspected	Action/Submission	2020-04-01			No
1	NVSC2020US133672	Patient Oriented Program	3	Inappropriate schedule of product administration	taking 1 tablet a day instead of two a day	Suspect	Not Suspected			Unknown	82	Years	Elderly (70-199 Y)	Female	Product administration errors and issues	Medication errors and other product use errors and issues	Injury, poisoning and procedural complications	No					VK	1938-01-29	United States	Cardiac failure	L	NO	unlisted	unlisted	unlisted	non-serious	Not serious		Unknown	Unknown	Unknown	days	Unknown	Suspected	Suspect	Suspect	Action/Submission				No
1	NVSC2020US141189	Patient Oriented Program	2	Inappropriate schedule of product administration	Currently taking 49/51 mg four times per day	Not assessable	Not Suspected			Unknown			Adult (18-69 Y)	Female	Product administration errors and issues	Medication errors and other product use errors and issues	Injury, poisoning and procedural complications	No					XC	1975-03-18	United States	Product used for unknown indication	L	NO	unlisted	unlisted	unlisted	serious	Not serious		Unknown	Unknown , 400 mg	Unknown , 100 mg QID	days; days	Unknown	Not Suspected	Not Suspected	Not Suspected	Action/Submission				No
1	NVSC2020US147564	Patient Oriented Program	1	Inappropriate schedule of product administration	On medication since October of 2019 is on 49/51 mg and is take 4 tablets a day	Suspect	Not Suspected			Unknown	58	Years	Adult (18-69 Y)	Male	Product administration errors and issues	Medication errors and other product use errors and issues	Injury, poisoning and procedural complications	No					RR	1961-08-06	United States	Cardiac failure	L	NO	unlisted	unlisted	unlisted	non-serious	Not serious		Unknown	200 mg	100 mg BID	days	Unknown	Suspected	Suspect	Suspect	Action/Submission				No
1	NVSC2020US163447	Patient Oriented Program	1	Inappropriate schedule of product administration	Patient started taking 2 in morning & 2 at night so he's run out faster than usual	Not assessable	Not Suspected			Unknown	47	Years	Adult (18-69 Y)	Male	Product administration errors and issues	Medication errors and other product use errors and issues	Injury, poisoning and procedural complications	Yes					BR	1972-09-23	United States	Cardiac failure	L	NO	unlisted	unlisted	unlisted	non-serious	Not serious		Unknown	99.02 mg	49.51 mg BID	days	Unknown	Not Suspected	Not assessable	Not assessable	Action/Submission	2019-06-15			No
1	NVSC2020US172705	Patient Oriented Program	2	Inappropriate schedule of product administration	Stated she sometimes takes the medication once a week, three times a week, or as needed	Not assessable	Not Suspected			Unknown	70	Years	Elderly (70-199 Y)	Female	Product administration errors and issues	Medication errors and other product use errors and issues	Injury, poisoning and procedural complications	No					SP	1950-03-16	United States	Product used for unknown indication	L	NO	unlisted	listed	unlisted	non-serious	Not serious		Unknown	24 mg	24 mg	days	Unknown	Not Suspected	Not assessable	Not Suspected	Action/Submission				No
1	NVSC2020US182689	Patient Oriented Program	2	Inappropriate schedule of product administration	RX 1 tablet twice a day but had only been taking 1 tablet once a day	Not assessable	Not Suspected			Unknown	80	Years	Elderly (70-199 Y)	Male	Product administration errors and issues	Medication errors and other product use errors and issues	Injury, poisoning and procedural complications	No					DT	1939-08-12	United States	Product used for unknown indication	L	NO	unlisted	unlisted	unlisted	serious	Not serious		Unknown	1 DF	1 DF QD	days	Unknown	Not Suspected	Not assessable	Not Suspected	Action/Submission				No
1	NVSC2020US182942	Patient Oriented Program	1	Inappropriate schedule of product administration	Doctor prescribed six tablets per day	Not assessable	Not Suspected			Unknown	80	Years	Elderly (70-199 Y)	Female	Product administration errors and issues	Medication errors and other product use errors and issues	Injury, poisoning and procedural complications	No					JB	1939-10-22	United States	Cardiac failure	L	NO	unlisted	unlisted	unlisted	non-serious	Not serious		Unknown	300 mg	300 mg QD	days	Unknown	Not Suspected	Not Suspected	Not Suspected	Action/Submission				No
1	NVSC2020US184417	Patient Oriented Program	8	Inappropriate schedule of product administration	Prescribed to take Entresto twice a day but only takes 1 tablet a day at times	Suspect	Suspect			Unknown	79	Years	Elderly (70-199 Y)	Male	Product administration errors and issues	Medication errors and other product use errors and issues	Injury, poisoning and procedural complications	No					PN	1941-05-03	United States	Cardiac failure	L	NO	listed	listed	unlisted	serious	Not serious		Unknown	50 mg	50 mg QD	days	Unknown	Suspected	Suspect	Suspect	Action/Submission				No
1	PHEH2017US024275	Patient Oriented Program	1	Inappropriate schedule of product administration	Patient has taken one pill only	Not assessable	Not assessable	2017-08-02	1	Unknown				Male	Product administration errors and issues	Medication errors and other product use errors and issues	Injury, poisoning and procedural complications	No					RW		United States	Product used for unknown indication	L	NO	unlisted	unlisted	unlisted	non-serious	Not serious		Unknown	1 DF	1 DF QD	days	Unknown	Suspected	Not assessable	Not assessable	Closed	2017-08-02			No
1	PHEH2017US027945	Patient Oriented Program	1	Inappropriate schedule of product administration	Patient took 4 tabs a day and the script was written for 2 per day	Suspect	Suspect			Unknown	66	Years	Adult (18-69 Y)	Male	Product administration errors and issues	Medication errors and other product use errors and issues	Injury, poisoning and procedural complications	Yes					KF	1951-03-28	United States	Product used for unknown indication	L	NO	unlisted	unlisted	unlisted	non-serious	Not serious		Unknown	4 DF	1 DF QID	days	Unknown	Suspected	Suspect	Suspect	Closed				No
1	PHEH2017US030483	Patient Oriented Program	4	Inappropriate schedule of product administration	Doctor cut her 49/51mg dosage from twice a day to once a day	Not assessable	Not assessable			Not Reported				Female	Product administration errors and issues	Medication errors and other product use errors and issues	Injury, poisoning and procedural complications	No					SF		United States	Product used for unknown indication	L	NO	unlisted	unlisted	unlisted	serious	Not serious		Unknown	1 DF	1 DF QD	days	Unknown	Suspected	Not assessable	Not assessable	Action/Submission				No
1	PHEH2017US038875	Patient Oriented Program	2	Inappropriate schedule of product administration	Patient to take his morning dose at 8 am but was taking morning doses at 1 or 2 pm	Not assessable	Not assessable			Not Reported				Male	Product administration errors and issues	Medication errors and other product use errors and issues	Injury, poisoning and procedural complications	No					PT		United States	Product used for unknown indication	L	NO	unlisted	unlisted	unlisted	serious	Not serious		Unknown	Unknown	Unknown BID	days	Unknown	Suspected	Not assessable	Not assessable	Closed				No
1	PHEH2017US041718	Patient Oriented Program	2	Inappropriate schedule of product administration	Takes Entresto Once daily	Not assessable	Not assessable			Not Reported			Adult (18-69 Y)	Male	Product administration errors and issues	Medication errors and other product use errors and issues	Injury, poisoning and procedural complications	No					DC	1967-03-17	United States	Product used for unknown indication	L	NO	unlisted	unlisted	unlisted	non-serious	Not serious		Unknown	Unknown	Unknown QD	days	Unknown	Suspected	Not assessable	Not assessable	Closed				No
1	PHEH2017US041909	Patient Oriented Program	5	Inappropriate schedule of product administration	Entresto it made him sick and he could take 1 per day	Suspect	Suspect			Complete Recovery	86	Years	Elderly (70-199 Y)	Male	Product administration errors and issues	Medication errors and other product use errors and issues	Injury, poisoning and procedural complications	No					BB	1931-11-16	United States	Product used for unknown indication	L	NO	unlisted	unlisted	unlisted	non-serious	Not serious		Unknown	1 DF, 2 DF	1 DF QD, 1 DF BID	days; days	Unknown	Suspected	Not assessable	Suspect	Closed				No
1	PHEH2018US000853	Patient Oriented Program	2	Inappropriate schedule of product administration	Entresto once per day	Suspect	Suspect			Unknown			Adult (18-69 Y)		Product administration errors and issues	Medication errors and other product use errors and issues	Injury, poisoning and procedural complications	No					EM	1950-08-07	United States	Product used for unknown indication	L	NO	unlisted	unlisted	unlisted	non-serious	Not serious		Unknown	Unknown , Unknown	Unknown BID, Unknown QD	days; days	Dose reduced	Suspected	Suspect	Suspect	Closed				No
1	PHEH2018US001674	Patient Oriented Program	3	Inappropriate schedule of product administration	Took him off from taking his meds twice a day to once a day/ off label use	Not assessable	Not assessable			Unknown			Adult (18-69 Y)		Product administration errors and issues	Medication errors and other product use errors and issues	Injury, poisoning and procedural complications	No					WY	1960-03-17	United States	Product used for unknown indication	L	NO	unlisted	unlisted	unlisted	serious	Not serious		Unknown	Unknown , Unknown	Unknown BID, Unknown QD	days; days	Unknown	Suspected	Not assessable	Not assessable	Closed				No
1	PHEH2018US002574	Patient Oriented Program	1	Inappropriate schedule of product administration	Last 6 months had to start taking 1 pill per day	Not assessable	Not Suspected			Unknown			Elderly (70-199 Y)	Male	Product administration errors and issues	Medication errors and other product use errors and issues	Injury, poisoning and procedural complications	No					RB	1932-12-07	United States	Cardiac failure	L	NO	unlisted	unlisted	unlisted	non-serious	Not serious		Unknown	2 DF, 1 DF	2 DF QD, 1 DF QD	days; days	Unknown	Not Suspected	Not Suspected	Not Suspected	Action/Submission				No
1	PHEH2018US002619	Patient Oriented Program	1	Inappropriate schedule of product administration	Takes Entresto once daily	Not assessable	Not assessable			Unknown	50	Years	Adult (18-69 Y)	Male	Product administration errors and issues	Medication errors and other product use errors and issues	Injury, poisoning and procedural complications	No					MM	1967-05-03	United States	Product used for unknown indication	L	NO	unlisted	unlisted	unlisted	non-serious	Not serious		Unknown	Unknown	Unknown QD	days	Unknown	Suspected	Not assessable	Not assessable	Closed				No
1	PHEH2018US002959	Patient Oriented Program	2	Inappropriate schedule of product administration	Entresto received once daily	Not assessable	Not Suspected			Unknown	72	Years	Elderly (70-199 Y)	Female	Product administration errors and issues	Medication errors and other product use errors and issues	Injury, poisoning and procedural complications	No					MQ	1945-09-06	United States	Product used for unknown indication	L	NO	listed	listed	unlisted	non-serious	Not serious		Unknown	Unknown	Unknown QD	days	Unknown	Suspected	Suspect	Not Suspected	Action/Submission				No
1	PHEH2018US003934	Patient Oriented Program	6	Inappropriate schedule of product administration	Patient wa s taking Entresto once a day	Not assessable	Not assessable			Not Reported	59	Years	Adult (18-69 Y)	Male	Product administration errors and issues	Medication errors and other product use errors and issues	Injury, poisoning and procedural complications	No					DD	1958-11-08	United States	Product used for unknown indication	L	NO	unlisted	unlisted	unlisted	serious	Not serious		Unknown	Unknown , Unknown	Unknown QD, Unknown BID	days; days	Unknown	Suspected	Not assessable	Not assessable	Closed				No
1	PHEH2018US004161	Patient Oriented Program	1	Inappropriate schedule of product administration	Patient was taking entresto 3 tablets a day	Not assessable	Not Suspected			Unknown	48	Years	Adult (18-69 Y)	Male	Product administration errors and issues	Medication errors and other product use errors and issues	Injury, poisoning and procedural complications	No					PH	1969-09-26	United States	Product used for unknown indication	L	NO	unlisted	unlisted	unlisted	non-serious	Not serious		Unknown	9 DF	3 DF TID	days	Unknown	Not Suspected	Not Suspected	Not Suspected	Closed				No
1	PHEH2018US005194	Patient Oriented Program	2	Inappropriate schedule of product administration	Patient is taking Entresto 1 time per day	Not assessable	Not Suspected			Not Reported			Adult (18-69 Y)		Product administration errors and issues	Medication errors and other product use errors and issues	Injury, poisoning and procedural complications	No					CM	1959-09-19	United States	Product used for unknown indication	L	NO	listed	listed	unlisted	non-serious	Not serious		Unknown	Unknown	Unknown QD	days	Unknown	Suspected	Suspect	Not Suspected	Closed				No
1	PHEH2018US005373	Patient Oriented Program	1	Inappropriate schedule of product administration	Patient is taking 1 tablet per day prescribed 2 per day	Suspect	Suspect			Unknown	60	Years	Adult (18-69 Y)	Male	Product administration errors and issues	Medication errors and other product use errors and issues	Injury, poisoning and procedural complications	No					WH	1958-01-14	United States	Product used for unknown indication	L	NO	unlisted	unlisted	unlisted	non-serious	Not serious		Unknown	Unknown	Unknown BID	days	Unknown	Suspected	Suspect	Suspect	Closed				No
1	PHEH2018US005384	Patient Oriented Program	2	Inappropriate schedule of product administration	49/51mg from 2x's per day to once per day	Suspect	Not Suspected			Unknown			Elderly (70-199 Y)	Male	Product administration errors and issues	Medication errors and other product use errors and issues	Injury, poisoning and procedural complications	No					CH	1940-10-02	United States	Product used for unknown indication	L	NO	unlisted	unlisted	unlisted	non-serious	Not serious		Unknown	Unknown , Unknown	Unknown BID, Unknown QD	days; days	Dose reduced	Suspected	Suspect	Suspect	Closed				No
1	PHEH2018US005407	Patient Oriented Program	6	Inappropriate schedule of product administration	Took entersto in the afternoon	Not assessable	Not Suspected	2018-01-15	1	Not Reported	73	Years	Elderly (70-199 Y)		Product administration errors and issues	Medication errors and other product use errors and issues	Injury, poisoning and procedural complications	No					PT	1944-06-09	United States	Product used for unknown indication	L	NO	unlisted	unlisted	unlisted	non-serious	Not serious		Unknown	Unknown	Unknown QD	days	Treatment Discontinued	Suspected	Suspect	Not Suspected	Closed	2018-01-15			No
1	PHEH2018US005747	Patient Oriented Program	15	Inappropriate schedule of product administration	He had side effects and went to 1 pill per day	Not assessable	Not assessable			Not Reported	80	Years	Elderly (70-199 Y)	Male	Product administration errors and issues	Medication errors and other product use errors and issues	Injury, poisoning and procedural complications	No					HH	1937-11-02	United States	Cardiac failure congestive	L	NO	unlisted	unlisted	unlisted	serious	Not serious		Unknown	2 DF, 1 DF	2 DF QD, 1 DF QD	days; days	Treatment Discontinued	Suspected	Not assessable	Not assessable	Closed				No
1	PHEH2018US007640	Patient Oriented Program	5	Inappropriate schedule of product administration	Taking Entresto three times in a day	Not assessable	Not assessable	2018-02-05	52	Not Reported	70	Years	Elderly (70-199 Y)	Female	Product administration errors and issues	Medication errors and other product use errors and issues	Injury, poisoning and procedural complications	No				115904894	CS	1947-12-20	United States	Cardiac failure	L	NO	unlisted	unlisted	unlisted	serious	Not serious		Unknown	3 DF	1 DF TID	days	Unknown	Suspected	Not assessable	Not assessable	Action/Submission	2017-12-16			No
1	PHEH2018US008024	Patient Oriented Program	4	Inappropriate schedule of product administration	Received Entresto one tablet per day	Not assessable	Not Suspected			Not Reported			Adult (18-69 Y)	Female	Product administration errors and issues	Medication errors and other product use errors and issues	Injury, poisoning and procedural complications	No				90496	BH	1948-10-24	United States	Cardiac failure congestive	L	NO	unlisted	unlisted	unlisted	non-serious	Not serious		Unknown	50 mg, 100 mg	50 mg QD, 50 mg BID	days; days	Unknown	Suspected	Not assessable	Not Suspected	Closed				No
1	PHEH2018US008854	Patient Oriented Program	2	Inappropriate schedule of product administration	Started Entretso once daily	Not assessable	Not Suspected			Not Reported			Adult (18-69 Y)	Male	Product administration errors and issues	Medication errors and other product use errors and issues	Injury, poisoning and procedural complications	No					AA	1959-03-19	United States	Product used for unknown indication	L	NO	unlisted	unlisted	unlisted	non-serious	Not serious		Unknown	Unknown , Unknown	Unknown QD, Unknown BID	days; days	Unknown	Suspected	Not assessable	Not Suspected	Closed				No
1	PHEH2018US009122	Patient Oriented Program	2	Inappropriate schedule of product administration	Took entresto 2 DF QD	Not assessable	Not Suspected	2018-02-27	366	Not Reported	81	Years	Elderly (70-199 Y)	Male	Product administration errors and issues	Medication errors and other product use errors and issues	Injury, poisoning and procedural complications	No					EH	1936-04-17	United States	Product used for unknown indication	L	NO	unlisted	unlisted	unlisted	non-serious	Not serious		Unknown	2 DF	2 DF QD	days	Unknown	Suspected	Not assessable	Not Suspected	Closed	2017-02-27			No
1	PHEH2018US009414	Patient Oriented Program	3	Inappropriate schedule of product administration	Took Entresto 24/26 mg one a day	Not assessable	Not assessable			Not Reported			Adult (18-69 Y)	Male	Product administration errors and issues	Medication errors and other product use errors and issues	Injury, poisoning and procedural complications	No					MJ	1951-03-14	United States	Product used for unknown indication	L	NO	unlisted	unlisted	unlisted	non-serious	Not serious		Unknown	1 DF, 2 DF	1 DF QD, 1 DF BID	days; days	No Change	Suspected	Not assessable	Not assessable	Action/Submission				No
1	PHEH2018US009580	Patient Oriented Program	3	Inappropriate schedule of product administration	Entresto once a day	Not assessable	Not Suspected			Not Reported	91	Years	Elderly (70-199 Y)	Male	Product administration errors and issues	Medication errors and other product use errors and issues	Injury, poisoning and procedural complications	No					JG	1926-10-28	United States	Product used for unknown indication	L	NO	unlisted	unlisted	unlisted	non-serious	Not serious		Unknown	1 DF	1 DF QD	days	Unknown	Suspected	Not assessable	Not Suspected	Closed				No
1	PHEH2018US010044	Patient Oriented Program	5	Inappropriate schedule of product administration	Doctor wrote his prescription for Entresto for once a day	Not assessable	Not assessable			Unknown			Adult (18-69 Y)	Male	Product administration errors and issues	Medication errors and other product use errors and issues	Injury, poisoning and procedural complications	No					MB	1959-01-11	United States	Product used for unknown indication	L	NO	unlisted	unlisted	unlisted	non-serious	Not serious		Unknown	Unknown	Unknown QD	days	Unknown	Suspected	Not assessable	Not assessable	Closed				No
1	PHEH2018US010260	Patient Oriented Program	2	Inappropriate schedule of product administration	taking entresto once a day instead of two because the price of the medication was	Not assessable	Not assessable			Unknown			Adult (18-69 Y)	Male	Product administration errors and issues	Medication errors and other product use errors and issues	Injury, poisoning and procedural complications	No					GG	1951-03-05	United States	Product used for unknown indication	L	NO	unlisted	unlisted	unlisted	non-serious	Not serious		Unknown	Unknown	Unknown QD	days	Unknown	Suspected	Not assessable	Not assessable	Closed				No
1	PHEH2018US010893	Patient Oriented Program	8	Inappropriate schedule of product administration	Taking Entresto as her doctor prescribed, once a day	Not assessable	Not assessable			Not Reported			Adult (18-69 Y)	Female	Product administration errors and issues	Medication errors and other product use errors and issues	Injury, poisoning and procedural complications	No					FP	1970-04-16	United States	Product used for unknown indication	L	NO	unlisted	unlisted	unlisted	serious	Not serious		Unknown	Unknown	Unknown QD	days	Unknown	Suspected	Not assessable	Not assessable	Closed				No
1	PHEH2018US011308	Patient Oriented Program	1	Inappropriate schedule of product administration	Taking tablet four times a day/she takes 2 in the morning and 2 in the evening	Suspect	Suspect			Unknown	64	Years	Adult (18-69 Y)	Female	Product administration errors and issues	Medication errors and other product use errors and issues	Injury, poisoning and procedural complications	No					MR	1953-04-17	United States	Cardiac failure	L	NO	unlisted	unlisted	unlisted	non-serious	Not serious		Unknown	4 DF	1 DF QID	days	Unknown	Suspected	Suspect	Suspect	Action/Submission				No
1	PHEH2018US011813	Patient Oriented Program	1	Inappropriate schedule of product administration	Suppose to take 2 pills but was taking only once a day	Not assessable	Not Suspected			Unknown	47	Years	Adult (18-69 Y)	Male	Product administration errors and issues	Medication errors and other product use errors and issues	Injury, poisoning and procedural complications	No					SH	1970-03-05	United States	Cardiac failure	L	NO	unlisted	unlisted	unlisted	non-serious	Not serious		Unknown	100 DF, 2 DF	100 mg QD, 1 DF BID	days; days	No Change	Not Suspected	Not Suspected	Not Suspected	Action/Submission				No
1	PHEH2018US012014	Patient Oriented Program	2	Inappropriate schedule of product administration	The patient was taking medication one time per day	Not assessable	Not assessable			Not Reported			Adult (18-69 Y)	Female	Product administration errors and issues	Medication errors and other product use errors and issues	Injury, poisoning and procedural complications	No					AE	1957-09-18	United States	Product used for unknown indication	L	NO	unlisted	unlisted	unlisted	non-serious	Not serious		Not Reported	Unknown	Unknown QD	days	Unknown	Suspected	Not assessable	Not assessable	Closed				No
1	PHEH2018US012447	Patient Oriented Program	2	Inappropriate schedule of product administration	Entreso given 24mg QD	Not assessable	Not assessable			Not Reported			Adult (18-69 Y)	Female	Product administration errors and issues	Medication errors and other product use errors and issues	Injury, poisoning and procedural complications	No					SL	1955-02-22	United States	Product used for unknown indication	L	NO	unlisted	unlisted	unlisted	non-serious	Not serious		Unknown	2 DF	2 DF QD	days	Unknown	Suspected	Not assessable	Not assessable	Closed				No
1	PHEH2018US012471	Patient Oriented Program	5	Inappropriate schedule of product administration	Patient prescribed with Entresto one pill per day	Not assessable	Not assessable			Unknown	59	Years	Adult (18-69 Y)	Male	Product administration errors and issues	Medication errors and other product use errors and issues	Injury, poisoning and procedural complications	No					RH	1958-09-09	United States	Product used for unknown indication	L	NO	unlisted	unlisted	unlisted	non-serious	Not serious		Unknown	Unknown	Unknown QD	days	Unknown	Suspected	Not assessable	Not assessable	Closed				No
1	PHEH2018US012851	Patient Oriented Program	2	Inappropriate schedule of product administration	Off label use/ she decided to take one tablet	Not assessable	Not assessable			Unknown			Adult (18-69 Y)	Female	Product administration errors and issues	Medication errors and other product use errors and issues	Injury, poisoning and procedural complications	No					MJ	1960-09-29	United States	Product used for unknown indication	L	NO	unlisted	unlisted	unlisted	non-serious	Not serious		Unknown	Unknown	Unknown	days	Unknown	Suspected	Not assessable	Not assessable	Action/Submission				No
1	PHEH2018US013330	Patient Oriented Program	2	Inappropriate schedule of product administration	Pharmacy filled his rx for 1 pill a day rather than 2 pills a day	Suspect	Not Suspected			Unknown	81	Years	Elderly (70-199 Y)	Male	Product administration errors and issues	Medication errors and other product use errors and issues	Injury, poisoning and procedural complications	No				117807947	HS	1936-11-23	United States	Product used for unknown indication	L	NO	unlisted	unlisted	unlisted	non-serious	Not serious		Unknown	Unknown	1 DF	days	Unknown	Suspected	Suspect	Suspect	Action/Submission				No
1	PHEH2018US013759	Patient Oriented Program	3	Inappropriate schedule of product administration	Patient took Entresto every other day	Not assessable	Not Suspected			Not Reported	88	Years	Elderly (70-199 Y)	Male	Product administration errors and issues	Medication errors and other product use errors and issues	Injury, poisoning and procedural complications	No					RA	1930-04-04	United States	Product used for unknown indication	L	NO	unlisted	unlisted	unlisted	non-serious	Not serious		Unknown	Unknown , Unknown	Unknown BID, Unknown QOD	days; days	Dose reduced	Suspected	Not assessable	Not Suspected	Closed	2018-01-15			No
1	PHEH2018US015494	Patient Oriented Program	5	Inappropriate schedule of product administration	Patient took Entresto QD	Not assessable	Not Suspected			Not Reported	74	Years	Elderly (70-199 Y)	Male	Product administration errors and issues	Medication errors and other product use errors and issues	Injury, poisoning and procedural complications	No					RG	1944-02-28	United States	Cardiac disorder	L	NO	unlisted	unlisted	unlisted	non-serious	Not serious		Unknown	Unknown , Unknown	Unknown BID, Unknown QD	days; days	Dose reduced	Suspected	Not assessable	Not Suspected	Action/Submission				No
1	PHEH2018US015638	Patient Oriented Program	1	Inappropriate schedule of product administration	Entresto three times a day	Not assessable	Not assessable			Not Reported			Adult (18-69 Y)	Female	Product administration errors and issues	Medication errors and other product use errors and issues	Injury, poisoning and procedural complications	No					LL	1952-08-13	United States	Product used for unknown indication	L	NO	unlisted	unlisted	unlisted	non-serious	Not serious		Not Reported	3 DF, Unknown	1 DF TID, 1 DF	days; days	Unknown	Suspected	Not assessable	Not assessable	Closed				No
1	PHEH2018US016347	Patient Oriented Program	6	Inappropriate schedule of product administration	Entresto used QD	Suspect	Suspect			Not Reported	77	Years	Elderly (70-199 Y)	Male	Product administration errors and issues	Medication errors and other product use errors and issues	Injury, poisoning and procedural complications	No					H.P	1942-12-30	United States	Left ventricular failure	L	NO	listed	listed	unlisted	serious	Not serious		Unknown	100 mg, 50 mg	50 mg BID, 50 mg QD	days; days	Unknown	Suspected	Suspect	Suspect	Action/Submission				No
1	PHEH2018US016709	Patient Oriented Program	8	Inappropriate schedule of product administration	Entresto at a dose of 2 DF, QD	Not assessable	Not Suspected			Not Reported	83	Years	Elderly (70-199 Y)	Male	Product administration errors and issues	Medication errors and other product use errors and issues	Injury, poisoning and procedural complications	No					JT	1934-08-24	United States	Product used for unknown indication	L	NO	listed	listed	unlisted	serious	Not serious		Unknown	100 mg, 2 DF	50 mg BID, 2 DF QD	days; days	Unknown	Not Suspected	Not Suspected	Not Suspected	Action/Submission				No
1	PHEH2018US017365	Patient Oriented Program	1	Inappropriate schedule of product administration	Medication misuse/ self-reported taking Entresto twice at night	Not assessable	Not Suspected			Unknown			Adult (18-69 Y)	Male	Product administration errors and issues	Medication errors and other product use errors and issues	Injury, poisoning and procedural complications	No					BB	1956-01-13	United States	Product used for unknown indication	L	NO	unlisted	unlisted	unlisted	non-serious	Not serious		Unknown	2 DF	2 DF QHS	days	Unknown	Not Suspected	Not Suspected	Not Suspected	Closed				No
1	PHEH2018US017474	Patient Oriented Program	2	Inappropriate schedule of product administration	Taking the pill once a day and cutting it in half	Not assessable	Not assessable		1	Not Reported	70	Years	Elderly (70-199 Y)	Female	Product administration errors and issues	Medication errors and other product use errors and issues	Injury, poisoning and procedural complications	No					LP	1944-09-08	United States	Product used for unknown indication	L	NO	unlisted	unlisted	unlisted	non-serious	Not serious		Unknown	.5 DF	.5 DF QD	days	Unknown	Suspected	Not assessable	Not assessable	Closed	2018-04-05			No
1	PHEH2018US017486	Patient Oriented Program	2	Inappropriate schedule of product administration	Missed dose/miss the morning dose and take it in the afternoon	Not assessable	Not assessable			Unknown			Elderly (70-199 Y)	Male	Product administration errors and issues	Medication errors and other product use errors and issues	Injury, poisoning and procedural complications	No					IH	1941-01-22	United States	Product used for unknown indication	L	NO	unlisted	unlisted	unlisted	non-serious	Not serious		Unknown	Unknown	Unknown	days	Unknown	Suspected	Not assessable	Not assessable	Closed				No
1	PHEH2018US018187	Patient Oriented Program	1	Inappropriate schedule of product administration	Cut back the amount of Entresto	Not assessable	Not assessable			Unknown			Elderly (70-199 Y)	Male	Product administration errors and issues	Medication errors and other product use errors and issues	Injury, poisoning and procedural complications	No					OB	1942-07-04	United States	Product used for unknown indication	L	NO	unlisted	unlisted	unlisted	non-serious	Not serious		Unknown	Unknown	Unknown	days	Unknown	Suspected	Not assessable	Not assessable	Closed				No
1	PHEH2018US018455	Patient Oriented Program	1	Inappropriate schedule of product administration	Not taking as recommended taking 1 tablet per day instead of 2	Not assessable	Not Suspected			Unknown			Elderly (70-199 Y)	Male	Product administration errors and issues	Medication errors and other product use errors and issues	Injury, poisoning and procedural complications	No					JR	1932-01-08	United States	Product used for unknown indication	L	NO	unlisted	unlisted	unlisted	non-serious	Not serious		Unknown	1 DF	1 DF QD	days	Unknown	Not Suspected	Not Suspected	Not Suspected	Closed				No
1	PHEH2018US018628	Patient Oriented Program	4	Inappropriate schedule of product administration	The patient was only taking Entresto only once a day instead of twice a day	Not assessable	Not assessable			Not Reported			Elderly (70-199 Y)	Male	Product administration errors and issues	Medication errors and other product use errors and issues	Injury, poisoning and procedural complications	No					CS	1947-06-26	United States	Product used for unknown indication	L	NO	listed	listed	unlisted	serious	Not serious		Not Reported	1 DF	1 DF QD	days	Treatment Discontinued	Suspected	Suspect	Not assessable	Closed				No
1	PHEH2018US018633	Patient Oriented Program	1	Inappropriate schedule of product administration	He takes it at least once everyday	Not assessable	Not Suspected			Unknown			Adult (18-69 Y)	Male	Product administration errors and issues	Medication errors and other product use errors and issues	Injury, poisoning and procedural complications	No					RH	1954-12-29	United States	Product used for unknown indication	L	NO	unlisted	unlisted	unlisted	non-serious	Not serious		Unknown	Unknown	Unknown QD	days	Unknown	Not Suspected	Not Suspected	Not Suspected	Closed				No
1	PHEH2018US018968	Patient Oriented Program	6	Inappropriate schedule of product administration	Took Entresto 24/26 mg one a day	Not assessable	Not assessable			Not Reported			Adult (18-69 Y)	Male	Product administration errors and issues	Medication errors and other product use errors and issues	Injury, poisoning and procedural complications	No					SF	1956-03-18	United States	Product used for unknown indication	L	NO	unlisted	unlisted	unlisted	non-serious	Not serious		Not Reported	Unknown , 1 DF	Unknown , 1 DF QD	days; days	Treatment Temp. Interrupted	Suspected	Not assessable	Not assessable	Closed				No
1	PHEH2018US018987	Patient Oriented Program	1	Inappropriate schedule of product administration	Takes the medication once a day when it has been prescribed twice a day	Not assessable	Not Suspected			Unknown			Adult (18-69 Y)	Male	Product administration errors and issues	Medication errors and other product use errors and issues	Injury, poisoning and procedural complications	No					RP	1961-08-19	United States	Product used for unknown indication	L	NO	unlisted	unlisted	unlisted	non-serious	Not serious		Unknown	Unknown	Unknown	days	Unknown	Not Suspected	Not Suspected	Not Suspected	Closed				No
1	PHEH2018US019678	Patient Oriented Program	1	Inappropriate schedule of product administration	Cutting back to one pill daily due to high cost	Suspect	Suspect			Unknown	59	Years	Adult (18-69 Y)	Male	Product administration errors and issues	Medication errors and other product use errors and issues	Injury, poisoning and procedural complications	No					RA	1958-11-12	United States	Cardiac failure chronic	L	NO	unlisted	unlisted	unlisted	non-serious	Not serious		Unknown	Unknown	Unknown	days	Unknown	Suspected	Suspect	Suspect	Closed				No
1	PHEH2018US019766	Patient Oriented Program	3	Inappropriate schedule of product administration	Patient took Entresto QD	Not assessable	Not assessable			Not Reported			Elderly (70-199 Y)	Female	Product administration errors and issues	Medication errors and other product use errors and issues	Injury, poisoning and procedural complications	No				118078708	IJ	1947-11-06	United States	Product used for unknown indication	L	NO	unlisted	unlisted	unlisted	non-serious	Not serious		Unknown	Unknown	Unknown QD	days	No Change	Suspected	Not assessable	Not assessable	Action/Submission				No
1	PHEH2018US020110	Patient Oriented Program	5	Inappropriate schedule of product administration	Patient took 2nd dose of medication earlier	Not assessable	Not assessable			Unknown			Elderly (70-199 Y)	Male	Product administration errors and issues	Medication errors and other product use errors and issues	Injury, poisoning and procedural complications	No				118458930	RW	1931-10-01	United States	Product used for unknown indication	L	NO	unlisted	unlisted	unlisted	non-serious	Not serious		Unknown	2 DF, 2 DF	1 DF BID, 1 DF BID	days; days	Unknown	Suspected	Not assessable	Not assessable	Action/Submission				No
1	PHEH2018US020419	Patient Oriented Program	2	Inappropriate schedule of product administration	He is only taking one pill of Entresto	Not assessable	Not assessable			Unknown	68	Years	Adult (18-69 Y)	Male	Product administration errors and issues	Medication errors and other product use errors and issues	Injury, poisoning and procedural complications	No					BG	1949-12-06	United States	Product used for unknown indication	L	NO	unlisted	unlisted	unlisted	non-serious	Not serious		Not Reported	Unknown , Unknown	2 DF , 1 DF	days; days	Dose reduced	Suspected	Not assessable	Not assessable	Closed				No
1	PHEH2018US023490	Patient Oriented Program	1	Inappropriate schedule of product administration	Patient was taking Entresto one tablet a day	Not assessable	Not Suspected			Not Reported	69	Years	Adult (18-69 Y)	Male	Product administration errors and issues	Medication errors and other product use errors and issues	Injury, poisoning and procedural complications	No					RC	1948-09-11	United States	Product used for unknown indication	L	NO	unlisted	unlisted	unlisted	non-serious	Not serious		Not Reported	Unknown	Unknown	days	Unknown	Not Suspected	Not Suspected	Not Suspected	Closed				No
1	PHEH2018US023518	Patient Oriented Program	3	Inappropriate schedule of product administration	Patient taking tablet once a day instead of twice	Not assessable	Not assessable			Not Reported	65	Years	Adult (18-69 Y)	Male	Product administration errors and issues	Medication errors and other product use errors and issues	Injury, poisoning and procedural complications	No					FS	1952-12-28	United States	Product used for unknown indication	L	NO	unlisted	unlisted	unlisted	serious	Not serious		Not Reported	Unknown , Unknown	1 DF , 1 DF QD	days; days	Unknown	Not Suspected	Not Suspected	Not assessable	Closed				No
1	PHEH2018US025609	Patient Oriented Program	2	Inappropriate schedule of product administration	Entresto taken three times a day	Not assessable	Not assessable			Not Reported	75	Years	Elderly (70-199 Y)	Male	Product administration errors and issues	Medication errors and other product use errors and issues	Injury, poisoning and procedural complications	No					DM	1942-08-13	United States	Product used for unknown indication	L	NO	unlisted	unlisted	unlisted	non-serious	Not serious		Unknown	Unknown	Unknown TID	days	Unknown	Suspected	Not assessable	Not assessable	Closed				No
1	PHEH2018US026299	Patient Oriented Program	3	Inappropriate schedule of product administration	Only taking Entresto in the morning	Not assessable	Not assessable			Unknown			Elderly (70-199 Y)	Female	Product administration errors and issues	Medication errors and other product use errors and issues	Injury, poisoning and procedural complications	No					RL	1935-09-04	United States	Product used for unknown indication	L	NO	unlisted	unlisted	unlisted	non-serious	Not serious		Unknown	Unknown , Unknown	Unknown , Unknown QD	days; days	Unknown	Suspected	Not assessable	Not assessable	Closed				No
1	PHEH2018US026329	Patient Oriented Program	1	Inappropriate schedule of product administration	Had to cut back to one tablet daily instead of twice daily	Not assessable	Not assessable			Unknown	61	Years	Adult (18-69 Y)	Male	Product administration errors and issues	Medication errors and other product use errors and issues	Injury, poisoning and procedural complications	No					JW	1957-01-03	United States	Cardiac failure chronic	L	NO	unlisted	unlisted	unlisted	non-serious	Not serious		Unknown	2 DF, 1 DF	1 DF BID, 1 DF QD	days; days	Unknown	Suspected	Not assessable	Not assessable	Closed				No
1	PHEH2018US027154	Patient Oriented Program	3	Inappropriate schedule of product administration	Doctor reduced the dose to one pill per day instead of two pills	Suspect	Not Suspected			Unknown	72	Years	Elderly (70-199 Y)	Female	Product administration errors and issues	Medication errors and other product use errors and issues	Injury, poisoning and procedural complications	No				116769680	FM	1945-08-24	United States	Product used for unknown indication	L	NO	unlisted	unlisted	unlisted	serious	Not serious		Unknown	2 DF, 1 DF	1 DF BID, 1 DF QD	days; days	Dose reduced	Suspected	Suspect	Suspect	Closed				No
1	PHEH2018US027595	Patient Oriented Program	1	Inappropriate schedule of product administration	Took 2 pills 24mg/26 mg instead of one	Not assessable	Not assessable	2018-06-20		Unknown	74	Years	Elderly (70-199 Y)	Female	Product administration errors and issues	Medication errors and other product use errors and issues	Injury, poisoning and procedural complications	No					SB	1943-09-12	United States	Product used for unknown indication	L	NO	unlisted	unlisted	unlisted	non-serious	Not serious		Unknown	Unknown	Unknown	days	Unknown	Not Suspected	Not assessable	Not assessable	Action/Submission				No
1	PHEH2018US028045	Patient Oriented Program	1	Inappropriate schedule of product administration	Entresto prescribed QD instead of BID	Not assessable	Not assessable			Unknown			Adult (18-69 Y)	Female	Product administration errors and issues	Medication errors and other product use errors and issues	Injury, poisoning and procedural complications	No					GC	1959-03-05	United States	Product used for unknown indication	L	NO	unlisted	unlisted	unlisted	non-serious	Not serious		Unknown	1 DF	1 DF QD	days	Unknown	Suspected	Not assessable	Not assessable	Closed				No
1	PHEH2018US028077	Patient Oriented Program	10	Inappropriate schedule of product administration	No longer taking 2 pills a day	Not assessable	Not assessable			Unknown			Elderly (70-199 Y)	Male	Product administration errors and issues	Medication errors and other product use errors and issues	Injury, poisoning and procedural complications	No				116712229	JM	1939-03-25	United States	Product used for unknown indication	L	NO	unlisted	unlisted	unlisted	non-serious	Not serious		Unknown	Unknown , 1 DF	Unknown , 1 DF QD	days; days	Dose reduced	Suspected	Not assessable	Not assessable	Action/Submission				No
1	PHEH2018US028283	Patient Oriented Program	1	Inappropriate schedule of product administration	Physician prescribed him to take Entresto once a day every morning	Not assessable	Not assessable			Unknown	56	Years	Adult (18-69 Y)	Male	Product administration errors and issues	Medication errors and other product use errors and issues	Injury, poisoning and procedural complications	No					DJ	1961-08-20	United States	Product used for unknown indication	L	NO	unlisted	unlisted	unlisted	non-serious	Not serious		Unknown	49 mg	49 mg QD	days	Unknown	Suspected	Not assessable	Not assessable	Closed				No
1	PHEH2018US028320	Patient Oriented Program	1	Inappropriate schedule of product administration	Taking Entresto 1 time per day	Suspect	Suspect			Unknown			Elderly (70-199 Y)		Product administration errors and issues	Medication errors and other product use errors and issues	Injury, poisoning and procedural complications	No					SD	1941-03-16	United States	Product used for unknown indication	L	NO	unlisted	unlisted	unlisted	non-serious	Not serious		Unknown	1 DF	1 DF QD	days	Unknown	Suspected	Suspect	Suspect	Closed				No
1	PHEH2018US028458	Patient Oriented Program	1	Inappropriate schedule of product administration	Patient stated he was taking all his medications at 3 pm in the afternoon one time.	Suspect	Suspect			Unknown	60	Years	Adult (18-69 Y)	Male	Product administration errors and issues	Medication errors and other product use errors and issues	Injury, poisoning and procedural complications	No				118664274	KP	1957-10-05	United States	Product used for unknown indication	L	NO	unlisted	unlisted	unlisted	non-serious	Not serious		Unknown	Unknown	Unknown	days	Unknown	Suspected	Suspect	Suspect	Action/Submission				No
1	PHEH2018US029325	Patient Oriented Program	1	Inappropriate schedule of product administration	He took 1 pill in am and 2 pills in pm was on the 24/26 mg dosage	Not assessable	Not assessable			Unknown				Male	Product administration errors and issues	Medication errors and other product use errors and issues	Injury, poisoning and procedural complications	No				115768474	TP		United States	Cardiac failure	L	NO	unlisted	unlisted	unlisted	non-serious	Not serious		Unknown	3 DF	3 DF QD	days	Unknown	Suspected	Not assessable	Not assessable	Action/Submission				No
1	PHEH2018US029544	Patient Oriented Program	5	Inappropriate schedule of product administration	Forgot to take medication and next day ended up taking 3 in one day	Not assessable	Not assessable			Unknown	67	Years	Adult (18-69 Y)	Female	Product administration errors and issues	Medication errors and other product use errors and issues	Injury, poisoning and procedural complications	No					BK	1951-06-05	United States	Cardiac failure	L	NO	unlisted	unlisted	unlisted	serious	Not serious		Unknown	Unknown , Unknown	Unknown BID, Unknown TID	days; days	Unknown	Suspected	Not assessable	Not assessable	Action/Submission				No
1	PHEH2018US030426	Patient Oriented Program	2	Inappropriate schedule of product administration	The patient was only taking one daily	Not assessable	Not Suspected			Not Reported			Elderly (70-199 Y)	Male	Product administration errors and issues	Medication errors and other product use errors and issues	Injury, poisoning and procedural complications	No					ED	1942-09-11	United States	Cardiac failure	L	NO	listed	listed	unlisted	non-serious	Not serious		Unknown	1 DF	1 DF QD	days	Unknown	Suspected	Not assessable	Not Suspected	Action/Submission				No
1	PHEH2018US030761	Patient Oriented Program	3	Inappropriate schedule of product administration	She was prescribed two tablets twice a day and she was only taking 1 tablet a day	Not assessable	Not assessable			Unknown			Adult (18-69 Y)	Female	Product administration errors and issues	Medication errors and other product use errors and issues	Injury, poisoning and procedural complications	No					JC	1963-06-11	United States	Product used for unknown indication	L	NO	unlisted	unlisted	unlisted	non-serious	Not serious		Unknown	Unknown	Unknown	days	Unknown	Suspected	Not assessable	Not assessable	Action/Submission				No
1	PHEH2018US031698	Patient Oriented Program	3	Inappropriate schedule of product administration	Since last appointment said take 1 tablet in am	Not assessable	Not assessable			Unknown			Elderly (70-199 Y)	Male	Product administration errors and issues	Medication errors and other product use errors and issues	Injury, poisoning and procedural complications	No				119295598	TH	1945-01-08	United States	Product used for unknown indication	L	NO	unlisted	unlisted	unlisted	non-serious	Not serious		Unknown	4 DF, 1 DF	2 DF BID, 1 DF QD	days; days	Unknown	Suspected	Not assessable	Not assessable	Closed				No
1	PHEH2018US031708	Patient Oriented Program	4	Inappropriate schedule of product administration	Entresto received once daily	Not assessable	Not assessable			Not Reported			Elderly (70-199 Y)	Female	Product administration errors and issues	Medication errors and other product use errors and issues	Injury, poisoning and procedural complications	No				118631825	KL	1941-08-10	United States	Cardiac failure	L	NO	unlisted	unlisted	unlisted	non-serious	Not serious		Unknown	Unknown	Unknown QD	days	Dose reduced	Suspected	Not assessable	Not assessable	Action/Submission				No
1	PHEH2018US035603	Patient Oriented Program	5	Inappropriate schedule of product administration	Takes once a day/dosing changed	Suspect	Not assessable			Unknown			Adult (18-69 Y)	Male	Product administration errors and issues	Medication errors and other product use errors and issues	Injury, poisoning and procedural complications	No				120123980	WB	1948-04-08	United States	Product used for unknown indication	L	NO	unlisted	unlisted	unlisted	non-serious	Not serious		Unknown	Unknown , Unknown	Unknown BID, Unknown QD	days; days	Unknown	Suspected	Suspect	Suspect	Action/Submission				No
1	PHEH2018US035858	Patient Oriented Program	11	Inappropriate schedule of product administration	Patient received Entresto 97/103 mg, QD	Not assessable	Not assessable			Not Reported	50	Years	Adult (18-69 Y)	Male	Product administration errors and issues	Medication errors and other product use errors and issues	Injury, poisoning and procedural complications	No				119572703	SW	1967-10-18	United States	Cardiac failure chronic	L	NO	unlisted	unlisted	unlisted	serious	Not serious		Unknown	3 DF, 1 DF, 1 DF, 2 DF	1 DF TID, 1 DF QN, 1 DF QD, 1 DF BID	days; days; days; days	Dose increased	Suspected	Suspect	Not assessable	Closed				No
1	PHEH2018US035905	Patient Oriented Program	2	Inappropriate schedule of product administration	Entresto 49/51 mgs 2 pills once per day	Not assessable	Not assessable			Not Reported	56	Years	Adult (18-69 Y)	Female	Product administration errors and issues	Medication errors and other product use errors and issues	Injury, poisoning and procedural complications	No					VJ	1962-01-24	United States	Product used for unknown indication	L	NO	unlisted	unlisted	unlisted	non-serious	Not serious		Unknown	2 DF	2 DF QD	days	Unknown	Suspected	Not assessable	Not assessable	Closed				No
1	PHEH2018US037468	Patient Oriented Program	5	Inappropriate schedule of product administration	The patient received once daily	Not assessable	Not assessable			Not Reported	50	Years	Adult (18-69 Y)	Male	Product administration errors and issues	Medication errors and other product use errors and issues	Injury, poisoning and procedural complications	Yes					SW	1957-10-18	United States	Cardiac failure	L	NO	listed	listed	unlisted	serious	Not serious		Unknown	Unknown	Unknown QD	days	Unknown	Suspected	Suspect	Not assessable	Action/Submission				No
1	PHEH2018US037565	Patient Oriented Program	1	Inappropriate schedule of product administration	Patient is taking dose only once daily instead of twice	Not assessable	Not assessable			Condition Unchanged	84	Years	Elderly (70-199 Y)	Male	Product administration errors and issues	Medication errors and other product use errors and issues	Injury, poisoning and procedural complications	No					WW		United States	Cardiac failure chronic	L	NO	unlisted	unlisted	unlisted	non-serious	Not serious		Condition Unchanged	50 mg	50 mg QD	days	No Change	Suspected	Not assessable	Not assessable	Closed				No
1	PHEH2018US037677	Patient Oriented Program	4	Inappropriate schedule of product administration	She taking one tablet a day even her doctor	Not assessable	Not assessable			Unknown			Elderly (70-199 Y)	Female	Product administration errors and issues	Medication errors and other product use errors and issues	Injury, poisoning and procedural complications	No					DM	1948-12-05	United States	Cardiac failure congestive	L	NO	unlisted	unlisted	unlisted	serious	Not serious		Unknown	2 DF, 1 DF	1 DF BID, 1 DF QD	days; days	Dose reduced	Suspected	Not assessable	Not assessable	Closed				No
1	PHEH2018US038895	Patient Oriented Program	8	Inappropriate schedule of product administration	Entresto once a day	Not assessable	Not assessable			Unknown	81	Years	Elderly (70-199 Y)	Male	Product administration errors and issues	Medication errors and other product use errors and issues	Injury, poisoning and procedural complications	No				120462874	RG	1936-10-02	United States	Product used for unknown indication	L	NO	unlisted	unlisted	unlisted	non-serious	Not serious		Unknown	Unknown , Unknown	Unknown , Unknown QD	days; days	Treatment Discontinued	Suspected	Not assessable	Not assessable	Closed				No
1	PHEH2018US038913	Patient Oriented Program	3	Inappropriate schedule of product administration	Patient said if she takes two pills it makes her sleepy	Not assessable	Not assessable			Unknown	55	Years	Adult (18-69 Y)	Female	Product administration errors and issues	Medication errors and other product use errors and issues	Injury, poisoning and procedural complications	No				119385594	JC	1963-06-12	United States	Cardiac failure	L	NO	unlisted	unlisted	unlisted	non-serious	Not serious		Unknown	Unknown	Unknown	days	Unknown	Suspected	Not assessable	Not assessable	Closed				No
1	PHEH2018US039473	Patient Oriented Program	2	Inappropriate schedule of product administration	Taking Entresto 4 times a day	Not assessable	Not assessable			Unknown	81	Years	Elderly (70-199 Y)	Female	Product administration errors and issues	Medication errors and other product use errors and issues	Injury, poisoning and procedural complications	No					PD	1937-05-29	United States	Cardiac failure	L	NO	unlisted	unlisted	unlisted	non-serious	Not serious		Unknown	Unknown	Unknown QID	days	Unknown	Suspected	Not assessable	Not assessable	Closed				No
1	PHEH2018US039693	Patient Oriented Program	3	Inappropriate schedule of product administration	Entresto taking four times a day	Not assessable	Not assessable			Not Reported	65	Years	Adult (18-69 Y)	Female	Product administration errors and issues	Medication errors and other product use errors and issues	Injury, poisoning and procedural complications	No					SE	1952-12-24	United States	Product used for unknown indication	L	NO	unlisted	unlisted	unlisted	non-serious	Not serious		Unknown	Unknown , Unknown	50 mg , 100 mg	days; days	Dose increased	Suspected	Not assessable	Not assessable	Closed				No
1	PHEH2018US040236	Patient Oriented Program	1	Inappropriate schedule of product administration	Taking wrong dosage/Patient is taking once a day instead of taking twice a day	Not assessable	Not assessable			Unknown	64	Years	Adult (18-69 Y)	Female	Product administration errors and issues	Medication errors and other product use errors and issues	Injury, poisoning and procedural complications	No					DT	1954-08-20	United States	Cardiac failure	L	NO	unlisted	unlisted	unlisted	non-serious	Not serious		Unknown	Unknown	Unknown QD	days	Unknown	Suspected	Not assessable	Not assessable	Closed				No
1	PHEH2018US040272	Patient Oriented Program	5	Inappropriate schedule of product administration	Patient received Entresto once daily	Not assessable	Not assessable			Not Reported	72	Years	Elderly (70-199 Y)	Male	Product administration errors and issues	Medication errors and other product use errors and issues	Injury, poisoning and procedural complications	No					PA	1946-08-25	United States	Cardiac failure	L	NO	listed	listed	unlisted	serious	Not serious		Unknown	Unknown	Unknown QD	27 days	Treatment Discontinued	Suspected	Suspect	Not assessable	Closed	2018-09-15	2018-09-26	27	No
1	PHEH2018US041762	Patient Oriented Program	10	Inappropriate schedule of product administration	His doctor has his dose as 97/103 mgs once daily instead of BID	Suspect	Not assessable			Condition Unchanged	60	Years	Adult (18-69 Y)	Male	Product administration errors and issues	Medication errors and other product use errors and issues	Injury, poisoning and procedural complications	No					CA	1958-10-11	United States	Cardiac failure	L	NO	unlisted	unlisted	unlisted	serious	Not serious		Condition Unchanged	2 DF, 200 mg, 1 DF	1 DF Q12H, 100 mg BID, 1 DF QD	days; days; days	Unknown		Not Suspected	Suspect	Action/Submission				No
1	PHEH2018US041855	Patient Oriented Program	1	Inappropriate schedule of product administration	Patient taking less than prescribed/ decided to take only one tablet per day	Suspect	Suspect			Unknown	84	Years	Elderly (70-199 Y)	Male	Product administration errors and issues	Medication errors and other product use errors and issues	Injury, poisoning and procedural complications	No					DB	1934-01-25	United States	Product used for unknown indication	L	NO	unlisted	unlisted	unlisted	non-serious	Not serious		Unknown	Unknown	Unknown QD	days	Dose reduced	Suspected	Suspect	Suspect	Closed				No
1	PHEH2018US041874	Patient Oriented Program	2	Inappropriate schedule of product administration	Patient takes medication daily but not twice day as prescribed	Suspect	Not Suspected			Not Reported			Adult (18-69 Y)	Male	Product administration errors and issues	Medication errors and other product use errors and issues	Injury, poisoning and procedural complications	No				120350670	JG	1966-10-27	United States	Cardiac failure	L	NO	unlisted	unlisted	unlisted	serious	Not serious		Unknown	Unknown	Unknown	days	Unknown	Suspected	Suspect	Suspect	Closed				No
1	PHEH2018US042778	Patient Oriented Program	5	Inappropriate schedule of product administration	They were only giving him Entresto 1 tablet a day	Not assessable	Not assessable			Unknown			Elderly (70-199 Y)	Male	Product administration errors and issues	Medication errors and other product use errors and issues	Injury, poisoning and procedural complications	No				120715529	CS	1944-03-10	United States	Cardiac failure	L	NO	listed	listed	unlisted	serious	Not serious		Unknown	1 DF, 1 DF	1 DF QD, .5 DF BID	days; days	Unknown	Suspected	Not assessable	Not assessable	Closed				No
1	PHEH2018US042965	Patient Oriented Program	3	Inappropriate schedule of product administration	Also patient was started off on just on dose a day	Not assessable	Not assessable			Not Reported			Adult (18-69 Y)	Female	Product administration errors and issues	Medication errors and other product use errors and issues	Injury, poisoning and procedural complications	No				120720323	PM	1971-07-30	United States	Cardiac failure	L	NO	unlisted	unlisted	unlisted	non-serious	Not serious		Unknown	Unknown , Unknown	Unknown QD, Unknown BID	days; days	Dose increased	Suspected	Not assessable	Not assessable	Closed				No
1	PHEH2018US042984	Patient Oriented Program	6	Inappropriate schedule of product administration	Dose was reduced from two pills daily to one	Not assessable	Not assessable			Not Reported	64	Years	Adult (18-69 Y)	Female	Product administration errors and issues	Medication errors and other product use errors and issues	Injury, poisoning and procedural complications	No				120651418	SM	1954-09-16	United States	Cardiac failure	L	NO	unlisted	unlisted	unlisted	serious	Not serious		Unknown	2 DF, 1 DF	2 DF QD, 1 DF QD	days; days	Dose reduced	Suspected	Suspect	Not assessable	Action/Submission	2018-04-15			No
1	PHEH2018US043740	Patient Oriented Program	2	Inappropriate schedule of product administration	Patient was taking one pill of Entresto daily	Not assessable	Not assessable			Not Reported	63	Years	Adult (18-69 Y)	Female	Product administration errors and issues	Medication errors and other product use errors and issues	Injury, poisoning and procedural complications	No				118519402	BH	1955-07-04	United States	Cardiac failure congestive	L	NO	unlisted	unlisted	unlisted	non-serious	Not serious		Unknown	1 DF, 2 DF	1 DF QD, 2 DF QD	days; days	Dose increased	Suspected	Not assessable	Not assessable	Closed				No
1	PHEH2018US044366	Patient Oriented Program	16	Inappropriate schedule of product administration	Her dose of Entresto reduced to a lower dose twice daily instead of the higher dose once daily	Not assessable	Not assessable			Not Reported	59	Years	Adult (18-69 Y)	Female	Product administration errors and issues	Medication errors and other product use errors and issues	Injury, poisoning and procedural complications	No					DP	1958-04-24	United States	Cardiac failure	L	NO	unlisted	unlisted	unlisted	serious	Not serious		Unknown	Unknown , 2 DF	Unknown QD, 1 DF BID	days; days	Unknown		Not assessable	Not assessable	Action/Submission				No
1	PHEH2018US044770	Patient Oriented Program	5	Inappropriate schedule of product administration	Takes Entresto at different times	Suspect	Not Suspected			Unknown	83	Years	Elderly (70-199 Y)	Male	Product administration errors and issues	Medication errors and other product use errors and issues	Injury, poisoning and procedural complications	No				119393142	AB	1934-08-30	United States	Hypertension	L	NO	unlisted	unlisted	unlisted	serious	Not serious		Unknown	Unknown	Unknown	days	No Change	Not Suspected	Not Suspected	Suspect	Closed	2015-10-05			No
1	PHEH2018US045448	Patient Oriented Program	6	Inappropriate schedule of product administration	Taking one tablet of Entresto daily	Not assessable	Not assessable			Not Reported			Adult (18-69 Y)	Female	Product administration errors and issues	Medication errors and other product use errors and issues	Injury, poisoning and procedural complications	No				120979253	BD	1930-02-25	United States	Product used for unknown indication	L	NO	unlisted	unlisted	unlisted	non-serious	Not serious		Unknown	Unknown , 2 DF, 1 DF	Unknown BID, 2 DF QD, 1 DF QD	days; days; days	Dose reduced	Suspected	Not assessable	Not assessable	Closed				No
1	PHEH2018US046297	Patient Oriented Program	5	Inappropriate schedule of product administration	Taking Entresto once in a day, one tablet a day	Not assessable	Not assessable			Unknown			Adult (18-69 Y)	Male	Product administration errors and issues	Medication errors and other product use errors and issues	Injury, poisoning and procedural complications	No				120858648	RG	1965-11-17	United States	Product used for unknown indication	L	NO	unlisted	unlisted	unlisted	non-serious	Not serious		Unknown	2 DF, 1 DF	1 DF BID, 1 DF QD	days; days	Dose reduced	Suspected	Not assessable	Not assessable	Closed				No
1	PHEH2018US046341	Patient Oriented Program	1	Inappropriate schedule of product administration	Not taking as prescribed/ began taking medication once daily	Suspect	Not assessable	2018-09-30	60	Unknown	58	Years	Adult (18-69 Y)	Male	Product administration errors and issues	Medication errors and other product use errors and issues	Injury, poisoning and procedural complications	No				771771	PJ	1960-02-13	United States	Cardiac failure	L	NO	unlisted	unlisted	unlisted	non-serious	Not serious		Unknown	2 DF, 1 DF	1 DF BID, 1 DF QD	days; days	Unknown	Suspected	Suspect	Suspect	Closed	2018-08-02			No
1	PHEH2018US046623	Patient Oriented Program	4	Inappropriate schedule of product administration	Received Entresto half tablet 50 mg, QD	Not assessable	Not assessable			Not Reported	71	Years	Elderly (70-199 Y)	Male	Product administration errors and issues	Medication errors and other product use errors and issues	Injury, poisoning and procedural complications	No				120804320	WR	1946-12-01	United States	Product used for unknown indication	L	NO	listed	listed	unlisted	serious	Not serious		Unknown	.5 DF	.5 DF QD	days	Treatment Temp. Interrupted	Suspected	Suspect	Not assessable	Closed				No
1	PHEH2018US046938	Patient Oriented Program	3	Inappropriate schedule of product administration	Low blood pressure so she lowered her dose to once per day without doctor approval	Not assessable	Not assessable			Unknown	65	Years	Adult (18-69 Y)	Female	Product administration errors and issues	Medication errors and other product use errors and issues	Injury, poisoning and procedural complications	No				120730942	MM	1953-02-14	United States	Cardiac failure congestive	L	NO	unlisted	unlisted	unlisted	non-serious	Not serious		Unknown	2 DF, 1 DF	1 DF BID, 1 DF QD	days; days	Dose reduced	Suspected	Not assessable	Not assessable	Closed				No
1	PHEH2018US047718	Patient Oriented Program	8	Inappropriate schedule of product administration	Taking three Entresto a day/patient took 3 pills a day instead of 2 pills daily	Not assessable	Not assessable			Unknown			Elderly (70-199 Y)	Male	Product administration errors and issues	Medication errors and other product use errors and issues	Injury, poisoning and procedural complications	No				121002746	RB	1939-10-27	United States	Cardiac disorder	L	NO	unlisted	unlisted	unlisted	serious	Not serious		Unknown	2 DF, 3 DF	1 DF BID, 1 DF TID	days; days	Unknown	Suspected	Not assessable	Not assessable	Closed				No
1	PHEH2018US048556	Patient Oriented Program	1	Inappropriate schedule of product administration	Taking one tablet of Entresto a day	Not assessable	Not assessable			Unknown			Adult (18-69 Y)	Male	Product administration errors and issues	Medication errors and other product use errors and issues	Injury, poisoning and procedural complications	No					RP	1958-07-23	United States	Product used for unknown indication	L	NO	unlisted	unlisted	unlisted	non-serious	Not serious		Unknown	Unknown , Unknown	Unknown QD, Unknown BID	days; days	Unknown	Suspected	Not assessable	Not assessable	Closed				No
1	PHEH2018US049561	Patient Oriented Program	2	Inappropriate schedule of product administration	Misuse/ he was only taking Entresto once a day because of low blood pressure	Not assessable	Not assessable			Unknown			Adult (18-69 Y)	Male	Product administration errors and issues	Medication errors and other product use errors and issues	Injury, poisoning and procedural complications	No				121261794	MR	1954-02-01	United States	Product used for unknown indication	L	NO	listed	listed	unlisted	serious	Not serious		Unknown	Unknown	Unknown QD	days	Unknown	Suspected	Suspect	Not assessable	Closed				No
1	PHEH2018US049804	Patient Oriented Program	2	Inappropriate schedule of product administration	Inappropriate schedule of drug administration	Not assessable	Not assessable			Not Reported			Elderly (70-199 Y)	Female	Product administration errors and issues	Medication errors and other product use errors and issues	Injury, poisoning and procedural complications	No				121296677	NO	1949-07-28	United States	Cardiac failure congestive	L	NO	unlisted	unlisted	unlisted	non-serious	Not serious		Unknown	Unknown	Unknown QD	days	Unknown	Suspected	Not assessable	Not assessable	Closed				No
1	PHEH2018US049852	Patient Oriented Program	4	Inappropriate schedule of product administration	Taking 1 tablet in the evening instead of half tablet which was more than prescribed	Not assessable	Not assessable			Unknown			Elderly (70-199 Y)	Male	Product administration errors and issues	Medication errors and other product use errors and issues	Injury, poisoning and procedural complications	No				121236094	DL	1937-07-26	United States	Cardiac failure	L	NO	unlisted	unlisted	unlisted	non-serious	Not serious		Unknown	Unknown	Unknown BID	days	Unknown	Suspected	Not assessable	Not assessable	Closed				No
1	PHEH2018US050538	Patient Oriented Program	1	Inappropriate schedule of product administration	Entresto took one tablet a day	Not assessable	Not assessable			Unknown			Adult (18-69 Y)	Male	Product administration errors and issues	Medication errors and other product use errors and issues	Injury, poisoning and procedural complications	No				121270924	TH	1955-07-23	United States	Cardiac failure	L	NO	unlisted	unlisted	unlisted	non-serious	Not serious		Unknown	1 DF, Unknown	1 DF QD, Unknown BID	days; days	Unknown	Suspected	Not assessable	Not assessable	Closed				No
1	PHEH2018US050830	Patient Oriented Program	4	Inappropriate schedule of product administration	Taking one pill a day	Not assessable	Not assessable			Unknown			Elderly (70-199 Y)	Male	Product administration errors and issues	Medication errors and other product use errors and issues	Injury, poisoning and procedural complications	No				121288529	LV	1940-09-27	United States	Cardiac failure	L	NO	unlisted	unlisted	unlisted	non-serious	Not serious		Unknown	2 DF, 1 DF	1 DF BID, 1 DF QD	days; days	Dose reduced	Suspected	Not assessable	Not assessable	Closed				No
1	PHEH2018US051185	Patient Oriented Program	5	Inappropriate schedule of product administration	Patient was taking Entresto once daily	Not assessable	Not Suspected			Not Reported			Elderly (70-199 Y)	Male	Product administration errors and issues	Medication errors and other product use errors and issues	Injury, poisoning and procedural complications	No				119838967	HEM	1938-07-16	United States	Product used for unknown indication	L	NO	unlisted	unlisted	unlisted	non-serious	Not serious		Unknown	Unknown	Unknown QD	days	Unknown	Suspected	Not assessable	Not Suspected	Closed				No
1	PHEH2018US051827	Patient Oriented Program	3	Inappropriate schedule of product administration	Mis-use/ she only takes the medication when she felt like she needs it	Suspect	Not Suspected			Unknown			Elderly (70-199 Y)	Female	Product administration errors and issues	Medication errors and other product use errors and issues	Injury, poisoning and procedural complications	No				121147058	MT	1942-02-05	United States	Cardiac failure	L	NO	unlisted	unlisted	unlisted	non-serious	Not serious		Unknown	Unknown	Unknown BID	days	Unknown	Suspected	Not assessable	Suspect	Closed				No
1	PHEH2018US053281	Patient Oriented Program	3	Inappropriate schedule of product administration	One pill taken daily	Suspect	Not Suspected			Unknown	70	Years	Elderly (70-199 Y)	Male	Product administration errors and issues	Medication errors and other product use errors and issues	Injury, poisoning and procedural complications	No				761642	LS	1948-11-08	United States	Cardiac failure	L	NO	listed	listed	unlisted	serious	Not serious		Unknown	Unknown	Unknown	days	Unknown	Suspected	Not assessable	Suspect	Closed				No
1	PHEH2018US055206	Patient Oriented Program	5	Inappropriate schedule of product administration	Patient was taking Entresto thrice daily	Not assessable	Not assessable			Not Reported			Adult (18-69 Y)	Male	Product administration errors and issues	Medication errors and other product use errors and issues	Injury, poisoning and procedural complications	No					RB	1964-11-17	United States	Cardiac failure congestive	L	NO	listed	listed	unlisted	serious	Not serious		Unknown	Unknown	Unknown TID	days	Unknown	Suspected	Not assessable	Not assessable	Closed				No
1	PHEH2018US055454	Patient Oriented Program	1	Inappropriate schedule of product administration	6 pills a day of 24/26 mg dosage without HCP's knowledge	Suspect	Not Suspected			Unknown	45	Years	Adult (18-69 Y)	Male	Product administration errors and issues	Medication errors and other product use errors and issues	Injury, poisoning and procedural complications	No					RC	1973-01-01	United States	Cardiac failure congestive	L	NO	unlisted	unlisted	unlisted	non-serious	Not serious		Unknown	2 DF, 6 DF	1 DF BID, 6 DF QD	days; days	Unknown	Suspected	Suspect	Suspect	Closed				No
1	PHEH2018US055464	Patient Oriented Program	4	Inappropriate schedule of product administration	Patients doctor told him to start taking one pill a day instead of two	Not assessable	Not assessable			Unknown			Adult (18-69 Y)	Male	Product administration errors and issues	Medication errors and other product use errors and issues	Injury, poisoning and procedural complications	No				121675886	WW	1961-01-09	United States	Cardiac failure congestive	L	NO	unlisted	unlisted	unlisted	serious	Not serious		Unknown	Unknown , Unknown	Unknown BID, Unknown QD	days; days	Dose reduced	Not Suspected	Not Suspected	Not assessable	Closed				No
1	PHEH2018US055785	Patient Oriented Program	1	Inappropriate schedule of product administration	Patient has been taking Entresto only one a day instead of twice daily	Suspect	Not Suspected			Not Reported	67	Years	Adult (18-69 Y)	Female	Product administration errors and issues	Medication errors and other product use errors and issues	Injury, poisoning and procedural complications	No					BB	1951-01-01	United States	Product used for unknown indication	L	NO	unlisted	unlisted	unlisted	non-serious	Not serious		Not Reported	1 DF	1 DF QD	days	Unknown	Suspected	Suspect	Suspect	Closed				No
1	PHEH2019US002860	Patient Oriented Program	5	Inappropriate schedule of product administration	Taking 1 pill per day when she should be taking 2	Not assessable	Not assessable			Unknown			Elderly (70-199 Y)	Female	Product administration errors and issues	Medication errors and other product use errors and issues	Injury, poisoning and procedural complications	No					AA	1936-01-28	United States	Cardiac failure	L	NO	unlisted	unlisted	unlisted	non-serious	Not serious		Unknown	Unknown	Unknown	days	Unknown		Not assessable	Not assessable	Action/Submission				No
1	PHEH2019US003701	Patient Oriented Program	3	Inappropriate schedule of product administration	First couple of days was only taking 1 pill per day	Not assessable	Not assessable			Not Reported	42	Years	Adult (18-69 Y)	Female	Product administration errors and issues	Medication errors and other product use errors and issues	Injury, poisoning and procedural complications	No					AP	1976-08-18	United States	Product used for unknown indication	L	NO	unlisted	unlisted	unlisted	non-serious	Not serious		Unknown	1 DF, 2 DF	1 DF QD, 1 DF BID	days; days	Unknown	Suspected	Not assessable	Not assessable	Closed				No
1	PHEH2019US003872	Patient Oriented Program	4	Inappropriate schedule of product administration	Patient recieved Entresto QD	Not assessable	Not assessable			Not Reported	62	Years	Adult (18-69 Y)	Female	Product administration errors and issues	Medication errors and other product use errors and issues	Injury, poisoning and procedural complications	Yes				121977973	JB	1956-03-30	United States	Cardiac failure	L	NO	unlisted	unlisted	unlisted	serious	Not serious		Unknown	Unknown , 2 DF	Unknown QD, 1 DF BID	days; days	No Change	Not Suspected	Not Suspected	Not assessable	Closed				No
1	PHEH2019US003978	Patient Oriented Program	3	Inappropriate schedule of product administration	Patient took Entresto 50 mg QD	Not assessable	Not assessable		7	Not Reported	82	Years	Elderly (70-199 Y)	Male	Product administration errors and issues	Medication errors and other product use errors and issues	Injury, poisoning and procedural complications	No					WS	1936-09-14	United States	Product used for unknown indication	L	NO	unlisted	unlisted	unlisted	non-serious	Not serious		Unknown	1 DF	1 DF QD	days	Unknown	Suspected	Not assessable	Not assessable	Closed	2019-01-17			No
1	PHEH2019US004193	Patient Oriented Program	2	Inappropriate schedule of product administration	Patient's blood pressure drops too much on Entresto, patient normally takes it at	Suspect	Suspect			Unknown			Elderly (70-199 Y)	Male	Product administration errors and issues	Medication errors and other product use errors and issues	Injury, poisoning and procedural complications	No				121969036	DS	1943-12-27	United States	Product used for unknown indication	L	NO	unlisted	unlisted	unlisted	non-serious	Not serious		Unknown	Unknown	Unknown BID	days	Unknown	Suspected	Suspect	Suspect	Closed				No
1	PHEH2019US004569	Patient Oriented Program	6	Inappropriate schedule of product administration	Patient was taking Entresto thrice daily	Not assessable	Not assessable			Not Reported	91	Years	Elderly (70-199 Y)	Male	Product administration errors and issues	Medication errors and other product use errors and issues	Injury, poisoning and procedural complications	Yes				573595	UC	1927-02-02	United States	Cardiac failure	L	NO	unlisted	unlisted	unlisted	serious	Not serious		Unknown	3 DF	1 DF TID	days	Treatment Temp. Interrupted	Suspected	Not assessable	Not assessable	Closed				No
1	PHEH2019US005118	Patient Oriented Program	2	Inappropriate schedule of product administration	Her medication was increased from taking 1 tablet to 2 tablets a day	Not assessable	Not assessable			Unknown			Elderly (70-199 Y)	Female	Product administration errors and issues	Medication errors and other product use errors and issues	Injury, poisoning and procedural complications	No				116926150	DB	1945-08-08	United States	Product used for unknown indication	L	NO	unlisted	unlisted	unlisted	non-serious	Not serious		Unknown	Unknown	Unknown	days	Dose increased	Suspected	Not assessable	Not assessable	Closed				No
1	PHEH2019US005174	Patient Oriented Program	2	Inappropriate schedule of product administration	Doctor decreased the dose from two pills a day to one pill a day	Not assessable	Not assessable			Not Reported			Elderly (70-199 Y)	Male	Product administration errors and issues	Medication errors and other product use errors and issues	Injury, poisoning and procedural complications	No				122093096	DC	1935-12-14	United States	Product used for unknown indication	L	NO	unlisted	unlisted	unlisted	non-serious	Not serious		Unknown	2 DF, 1 DF	2 DF QD, 1 DF QD	days; days	Dose reduced	Suspected	Not assessable	Not assessable	Closed				No
1	PHEH2019US005351	Patient Oriented Program	5	Inappropriate schedule of product administration	He only take one pill a day	Suspect	Not Suspected			Unknown			Adult (18-69 Y)	Male	Product administration errors and issues	Medication errors and other product use errors and issues	Injury, poisoning and procedural complications	No				121997307	DG	1970-09-14	United States	Product used for unknown indication	L	NO	unlisted	unlisted	unlisted	non-serious	Not serious		Unknown	2 DF, 1 DF	1 DF BID, 1 DF QD	days; days	Dose reduced	Suspected	Not assessable	Suspect	Action/Submission				No
1	PHEH2019US005614	Patient Oriented Program	5	Inappropriate schedule of product administration	The patient took two dosages of his morning medication by mistake	Not assessable	Not Suspected			Not Reported	84	Years	Elderly (70-199 Y)	Male	Product administration errors and issues	Medication errors and other product use errors and issues	Injury, poisoning and procedural complications	No				951021	RB	1934-08-08	United States	Cardiac failure congestive	L	NO	unlisted	unlisted	unlisted	serious	Not serious		Condition Unchanged	100 mg	50 mg BID	6 days	Treatment Discontinued	Suspected	Suspect	Not Suspected	Closed	2018-09-15	2018-09-20	6	No
1	PHEH2019US005783	Patient Oriented Program	1	Inappropriate schedule of product administration	She was taking Entresto once a day	Not assessable	Not assessable			Not Reported			Elderly (70-199 Y)	Female	Product administration errors and issues	Medication errors and other product use errors and issues	Injury, poisoning and procedural complications	No				122142041	FF	1936-10-10	United States	Product used for unknown indication	L	NO	unlisted	unlisted	unlisted	non-serious	Not serious		Not Reported	Unknown , Unknown	Unknown QD, Unknown BID	days; days	Dose increased	Suspected	Not assessable	Not assessable	Closed				No
1	PHEH2019US005800	Patient Oriented Program	7	Inappropriate schedule of product administration	Started to take one pill a day	Not assessable	Not assessable			Not Reported	80	Years	Elderly (70-199 Y)	Male	Product administration errors and issues	Medication errors and other product use errors and issues	Injury, poisoning and procedural complications	No					MC	1938-08-27	United States	Cardiac failure	L	NO	unlisted	unlisted	unlisted	non-serious	Not serious		Unknown	2 DF, 1 DF	1 DF BID, 1 DF QD	days; days	Dose reduced	Suspected	Not assessable	Not assessable	Closed				No
1	PHEH2019US007336	Patient Oriented Program	2	Inappropriate schedule of product administration	Taking one pill instead of two pill	Not assessable	Not assessable			Not Reported	67	Years	Adult (18-69 Y)	Male	Product administration errors and issues	Medication errors and other product use errors and issues	Injury, poisoning and procedural complications	No					AM	1952-11-08	United States	Product used for unknown indication	L	NO	unlisted	unlisted	unlisted	serious	Not serious		Unknown	Unknown	Unknown QD	days	Unknown	Not Suspected	Not assessable	Not assessable	Action/Submission				No
1	PHEH2019US007928	Patient Oriented Program	5	Inappropriate schedule of product administration	Patient took 1 pill per day	Not assessable	Not assessable			Unknown			Elderly (70-199 Y)	Female	Product administration errors and issues	Medication errors and other product use errors and issues	Injury, poisoning and procedural complications	No				117136353	JB	1940-12-12	United States	Product used for unknown indication	L	NO	unlisted	unlisted	unlisted	serious	Not serious		Unknown	Unknown , Unknown	Unknown BID, Unknown QD	days; days	Unknown	Suspected	Not assessable	Not assessable	Closed				No
1	PHEH2019US008492	Patient Oriented Program	5	Inappropriate schedule of product administration	Entresto sacubitril 24 mg/ valsartan 26 mg QD	Not assessable	Not assessable			Unknown	92	Years	Elderly (70-199 Y)	Female	Product administration errors and issues	Medication errors and other product use errors and issues	Injury, poisoning and procedural complications	Yes					DJ	1925-12-19	United States	Cardiac failure chronic	L	NO	unlisted	unlisted	unlisted	serious	Not serious		Fatal/Death	1 DF	1 DF QD	days	Not Applicable	Not Suspected	Not Suspected	Not assessable	Closed	2019-02-02			Yes	2019-02-20	Respiratory failure,Hypoxia,Atrial fibrillation,Cardiac arrest
1	PHEH2019US008497	Patient Oriented Program	5	Inappropriate schedule of product administration	Took one pill Wednesday	Not assessable	Not Suspected		1	Not Reported	81	Years	Elderly (70-199 Y)	Female	Product administration errors and issues	Medication errors and other product use errors and issues	Injury, poisoning and procedural complications	No					MM	1937-07-03	United States	Product used for unknown indication	L	NO	unlisted	unlisted	unlisted	non-serious	Not serious		Unknown	1 DF, 2 DF	1 DF QD, 1 DF BID	days; days	Treatment Discontinued	Suspected	Not assessable	Not Suspected	Closed	2019-02-20			No
1	PHEH2019US009426	Patient Oriented Program	2	Inappropriate schedule of product administration	Patient he was taking two49-51 mg twice a day when he started taking entresto, now	Not assessable	Not assessable			Unknown			Adult (18-69 Y)	Male	Product administration errors and issues	Medication errors and other product use errors and issues	Injury, poisoning and procedural complications	No				122435512	RT	1977-07-16	United States	Cardiac failure chronic	L	NO	unlisted	unlisted	unlisted	non-serious	Not serious		Unknown	2 DF, 4 DF	1 DF BID, 2 DF BID	days; days	Dose reduced	Suspected	Not assessable	Not assessable	Closed				No
1	PHEH2019US009543	Patient Oriented Program	4	Inappropriate schedule of product administration	Taking 24/26 once a day with written prescription	Not assessable	Not Suspected			Not Reported	83	Years	Elderly (70-199 Y)	Female	Product administration errors and issues	Medication errors and other product use errors and issues	Injury, poisoning and procedural complications	No					JH	1935-11-18	United States	Cardiac failure	L	NO	unlisted	unlisted	unlisted	non-serious	Not serious		Unknown	50 mg	50 mg QD	days	Unknown	Suspected	Not assessable	Not Suspected	Closed				No
1	PHEH2019US010610	Patient Oriented Program	2	Inappropriate schedule of product administration	Patient received Entresto once a day	Not assessable	Not assessable			Not Reported	76	Years	Elderly (70-199 Y)	Male	Product administration errors and issues	Medication errors and other product use errors and issues	Injury, poisoning and procedural complications	No					ML	1943-01-09	United States	Cardiac failure	L	NO	unlisted	unlisted	unlisted	serious	Not serious		Unknown	1 DF	1 DF QD	days	Unknown	Suspected	Not assessable	Not assessable	Closed				No
1	PHEH2019US010776	Patient Oriented Program	4	Inappropriate schedule of product administration	Pt states that he has been taking the medication offlabel	Not assessable	Not assessable			Not Reported	63	Years	Adult (18-69 Y)	Male	Product administration errors and issues	Medication errors and other product use errors and issues	Injury, poisoning and procedural complications	No					KS		United States	Cardiac failure	L	NO	unlisted	unlisted	unlisted	non-serious	Not serious		Unknown	1 DF	1 DF QD	days	Unknown	Suspected	Not assessable	Not assessable	Closed				No
1	PHEH2019US011268	Patient Oriented Program	6	Inappropriate schedule of product administration	Patient took Entresto at a dose of 24/26 mg once daily	Not assessable	Not assessable			Not Reported	82	Years	Elderly (70-199 Y)	Male	Product administration errors and issues	Medication errors and other product use errors and issues	Injury, poisoning and procedural complications	Yes				376075	RB	1936-12-23	United States	Product used for unknown indication	L	NO	listed	listed	unlisted	serious	Not serious		Unknown	2 DF, 1 DF	1 DF BID, 1 DF QD	days; days	Dose reduced	Suspected	Not assessable	Not assessable	Closed				No
1	PHEH2019US011596	Patient Oriented Program	3	Inappropriate schedule of product administration	Entresto once a month	Not assessable	Not assessable			Not Reported	70	Years	Elderly (70-199 Y)		Product administration errors and issues	Medication errors and other product use errors and issues	Injury, poisoning and procedural complications	No				122684919	MJ	1948-11-13	United States	Cardiac failure	L	NO	unlisted	unlisted	unlisted	serious	Not serious		Unknown	.033 DF	1 DF QMO	days	Unknown	Suspected	Suspect	Not assessable	Closed				No
1	PHEH2019US012423	Patient Oriented Program	3	Inappropriate schedule of product administration	One tablet per day instead of two	Not assessable	Not assessable			Not Reported			Adult (18-69 Y)	Male	Product administration errors and issues	Medication errors and other product use errors and issues	Injury, poisoning and procedural complications	No				122634205	SS	1954-06-01	United States	Cardiac failure	L	NO	unlisted	unlisted	unlisted	non-serious	Not serious		Unknown	2 DF, 1 DF	1 DF BID, 1 DF QD	days; days	Dose reduced	Suspected	Not assessable	Not assessable	Action/Submission				No
1	PHEH2019US012792	Patient Oriented Program	2	Inappropriate schedule of product administration	Patient was taking Entresto 50mg, once daily	Not assessable	Not Suspected			Not Reported	62	Years	Adult (18-69 Y)	Male	Product administration errors and issues	Medication errors and other product use errors and issues	Injury, poisoning and procedural complications	No					JG	1957-01-26	United States	Cardiac failure	L	NO	listed	listed	unlisted	non-serious	Not serious		Unknown	50	50 mg QD	days	Unknown	Suspected	Suspect	Not Suspected	Closed				No
1	PHEH2019US012979	Patient Oriented Program	2	Inappropriate schedule of product administration	Entresto four tablets a day	Not assessable	Not Suspected			Unknown	66	Years	Adult (18-69 Y)	Male	Product administration errors and issues	Medication errors and other product use errors and issues	Injury, poisoning and procedural complications	No				122605582	EL	1953-01-04	United States	Product used for unknown indication	L	NO	unlisted	unlisted	unlisted	non-serious	Not serious		Unknown	Unknown , Unknown	Unknown BID, Unknown QID	days; days	Dose increased	Suspected	Not assessable	Not Suspected	Closed				No
1	PHEH2019US013421	Patient Oriented Program	2	Inappropriate schedule of product administration	Entresto taking QD	Not assessable	Not assessable			Unknown	62	Years	Adult (18-69 Y)	Male	Product administration errors and issues	Medication errors and other product use errors and issues	Injury, poisoning and procedural complications	No				122832909	CA	1956-05-27	United States	Cardiac failure congestive	L	NO	unlisted	unlisted	unlisted	serious	Not serious		Unknown	Unknown	Unknown QD	days	Unknown	Suspected	Suspect	Not assessable	Action/Submission				No
1	PHEH2019US013457	Patient Oriented Program	6	Inappropriate schedule of product administration	Entresto taken once a day	Not assessable	Not assessable			Not Reported	76	Years	Elderly (70-199 Y)	Female	Product administration errors and issues	Medication errors and other product use errors and issues	Injury, poisoning and procedural complications	Yes					BR	1942-07-28	United States	Cardiac failure chronic	L	NO	unlisted	unlisted	unlisted	serious	Not serious		Unknown	Unknown , Unknown	Unknown QD, Unknown BID	days; days	Unknown	Suspected	Suspect	Not assessable	Action/Submission				No
1	PHEH2019US016539	Patient Oriented Program	2	Inappropriate schedule of product administration	Entresto once daily	Suspect	Not assessable			Unknown	59	Years	Adult (18-69 Y)	Male	Product administration errors and issues	Medication errors and other product use errors and issues	Injury, poisoning and procedural complications	No				123083810	QT	1959-11-06	United States	Cardiac failure	L	NO	unlisted	unlisted	unlisted	non-serious	Not serious		Unknown	1 DF	1 DF QD	days	Unknown	Suspected	Suspect	Suspect	Closed				No
1	PHEH2019US016579	Patient Oriented Program	3	Inappropriate schedule of product administration	PT prescribed 24/26 once daily	Not assessable	Not assessable			Unknown	63	Years	Adult (18-69 Y)	Female	Product administration errors and issues	Medication errors and other product use errors and issues	Injury, poisoning and procedural complications	No					JLB	1953-11-27	United States	Product used for unknown indication	L	NO	unlisted	unlisted	unlisted	serious	Not serious		Unknown	1 DF	1 DF QD	days	Not Applicable	Suspected	Not assessable	Not assessable	Closed		2019-04-10		No
1	PHEH2019US016651	Patient Oriented Program	8	Inappropriate schedule of product administration	Patient was taking Entresto once a day	Not assessable	Not assessable			Unknown			Adult (18-69 Y)	Male	Product administration errors and issues	Medication errors and other product use errors and issues	Injury, poisoning and procedural complications	No				122458317	AS	1958-01-16	United States	Product used for unknown indication	L	NO	unlisted	unlisted	unlisted	non-serious	Not serious		Unknown	Unknown	Unknown QD	days	Dose reduced	Suspected	Not assessable	Not assessable	Closed				No
1	PHEH2019US016753	Patient Oriented Program	2	Inappropriate schedule of product administration	Had been taking 1 tan a day	Not assessable	Not assessable			Unknown			Adult (18-69 Y)	Male	Product administration errors and issues	Medication errors and other product use errors and issues	Injury, poisoning and procedural complications	No				122087751	JH	1964-09-16	United States	Product used for unknown indication	L	NO	unlisted	unlisted	unlisted	non-serious	Not serious		Unknown	Unknown	Unknown QD	days	Unknown	Suspected	Not assessable	Not assessable	Closed				No
1	PHEH2019US017209	Patient Oriented Program	1	Inappropriate schedule of product administration	The patient was taking 1DF (sacubitril 24mg and valsartan 26mg) once daily	Suspect	Not Suspected			Unknown	73	Years	Elderly (70-199 Y)	Male	Product administration errors and issues	Medication errors and other product use errors and issues	Injury, poisoning and procedural complications	No				123129353	RD	1945-09-21	United States	Cardiac failure	L	NO	unlisted	unlisted	unlisted	non-serious	Not serious		Unknown	1 DF	1 DF QD	days	Unknown	Suspected	Suspect	Suspect	Closed				No
1	PHEH2019US017279	Patient Oriented Program	2	Inappropriate schedule of product administration	1 tablet daily	Not assessable	Not assessable			Not Reported				Male	Product administration errors and issues	Medication errors and other product use errors and issues	Injury, poisoning and procedural complications	No							United States	Product used for unknown indication	L	NO	unlisted	unlisted	unlisted	non-serious	Not serious		Unknown	1 DF	1 DF QD	days	Unknown	Suspected	Not assessable	Not assessable	Closed				No
1	PHEH2019US017302	Patient Oriented Program	4	Inappropriate schedule of product administration	The first 3 days was only taking one pill a day	Suspect	Not Suspected			Unknown	81	Years	Elderly (70-199 Y)	Male	Product administration errors and issues	Medication errors and other product use errors and issues	Injury, poisoning and procedural complications	No					ML	1937-10-01	United States	Cardiac failure	L	NO	unlisted	unlisted	unlisted	non-serious	Not serious		Unknown	2 DF	1 DF BID	days	Unknown	Suspected	Suspect	Suspect	Action/Submission				No
1	PHEH2019US018115	Patient Oriented Program	3	Inappropriate schedule of product administration	Entresto 24/26 mg once a day	Not assessable	Not assessable			Not Reported	74	Years	Elderly (70-199 Y)	Female	Product administration errors and issues	Medication errors and other product use errors and issues	Injury, poisoning and procedural complications	No					CM	1944-05-23	United States	Cardiac failure	L	NO	unlisted	unlisted	unlisted	non-serious	Not serious		Unknown	1 DF	1 DF QD	days	Unknown	Suspected	Not assessable	Not assessable	Closed	2019-02-15			No
1	PHEH2019US018571	Patient Oriented Program	1	Inappropriate schedule of product administration	Patient states that she was given sample bottles of Entresto	Suspect	Not Suspected			Unknown	69	Years	Adult (18-69 Y)	Female	Product administration errors and issues	Medication errors and other product use errors and issues	Injury, poisoning and procedural complications	No					KD	1949-07-11	United States	Cardiac failure congestive	L	NO	unlisted	unlisted	unlisted	non-serious	Not serious		Unknown	50 mg	50 mg QD	days	Unknown	Suspected	Suspect	Suspect	Closed				No
1	PHEH2019US018733	Patient Oriented Program	2	Inappropriate schedule of product administration	Patient take one tablet daily instead of twice daily	Suspect	Suspect			Unknown	85	Years	Elderly (70-199 Y)	Male	Product administration errors and issues	Medication errors and other product use errors and issues	Injury, poisoning and procedural complications	No				4330	RC	1934-03-15	United States	Cardiac failure chronic	L	NO	unlisted	unlisted	unlisted	non-serious	Not serious		Unknown	Unknown	Unknown QD	days	Unknown	Suspected	Suspect	Suspect	Closed				No
1	PHEH2019US018885	Patient Oriented Program	2	Inappropriate schedule of product administration	Patient taking Entresto taking four times a day (QID)	Not assessable	Not Suspected			Unknown	62	Years	Adult (18-69 Y)	Male	Product administration errors and issues	Medication errors and other product use errors and issues	Injury, poisoning and procedural complications	No				123159177	DK	1956-05-30	United States	Cardiac failure	L	NO	unlisted	unlisted	unlisted	non-serious	Not serious		Unknown	4 DF	1 DF QID	days	Unknown	Suspected	Suspect	Not Suspected	Closed				No
1	PHEH2019US019372	Patient Oriented Program	1	Inappropriate schedule of product administration	Modified dosage intake from twice a day to once a day	Suspect	Not assessable	2019-02-01		Unknown	56	Years	Adult (18-69 Y)	Male	Product administration errors and issues	Medication errors and other product use errors and issues	Injury, poisoning and procedural complications	No					LS	1963-01-06	United States	Cardiac failure	L	NO	unlisted	unlisted	unlisted	non-serious	Not serious		Unknown	Unknown , Unknown	Unknown BID, Unknown QD	days; days	Unknown	Suspected	Suspect	Suspect	Closed				No
1	PHEH2019US019753	Patient Oriented Program	4	Inappropriate schedule of product administration	Sometimes takes Entresto every other day	Suspect	Not Suspected			Unknown	68	Years	Adult (18-69 Y)	Male	Product administration errors and issues	Medication errors and other product use errors and issues	Injury, poisoning and procedural complications	No					AM	1950-12-29	United States	Product used for unknown indication	L	NO	unlisted	unlisted	unlisted	serious	Not serious		Unknown	Unknown	Unknown	days	Unknown	Suspected	Suspect	Suspect	Closed				No
1	PHEH2019US019871	Patient Oriented Program	6	Inappropriate schedule of product administration	Takes one pill per day instead of two	Not assessable	Not assessable			Unknown			Adult (18-69 Y)	Female	Product administration errors and issues	Medication errors and other product use errors and issues	Injury, poisoning and procedural complications	No				123078303	DG	1969-02-11	United States	Cardiac failure	L	NO	unlisted	unlisted	unlisted	serious	Not serious		Unknown	Unknown , 1 DF	Unknown , 1 DF QD	days; days	Dose reduced	Suspected	Not assessable	Not assessable	Closed				No
1	PHEH2019US020195	Patient Oriented Program	2	Inappropriate schedule of product administration	Entresto 24 mg-26 mg tablet once daily	Not assessable	Not assessable			Unknown	63	Years	Adult (18-69 Y)	Female	Product administration errors and issues	Medication errors and other product use errors and issues	Injury, poisoning and procedural complications	No				121471648	LL	1955-09-20	United States	Product used for unknown indication	L	NO	unlisted	unlisted	unlisted	non-serious	Not serious		Unknown	Unknown , Unknown , 1 DF, 2 DF	1 DF , 1 DF , 1 DF QD, 1 DF BID	days; days; days; days	Unknown	Suspected	Not assessable	Not assessable	Closed				No
1	PHEH2019US020616	Patient Oriented Program	1	Inappropriate schedule of product administration	Patient stated that instead of 2 pills like instructed by healthcare professional he	Suspect	Not assessable			Unknown			Elderly (70-199 Y)	Male	Product administration errors and issues	Medication errors and other product use errors and issues	Injury, poisoning and procedural complications	No				122435514	JN	1948-06-03	United States	Product used for unknown indication	L	NO	unlisted	unlisted	unlisted	non-serious	Not serious		Unknown	Unknown	Unknown	days	Unknown	Suspected	Suspect	Suspect	Closed				No
1	PHEH2019US021083	Patient Oriented Program	2	Inappropriate schedule of product administration	Started taking Entresto once a day as doctor directed	Not assessable	Not assessable			Unknown			Elderly (70-199 Y)	Female	Product administration errors and issues	Medication errors and other product use errors and issues	Injury, poisoning and procedural complications	No				123335599	SR	1935-09-23	United States	Product used for unknown indication	L	NO	unlisted	unlisted	unlisted	non-serious	Not serious		Unknown	Unknown , Unknown	Unknown QD, Unknown BID	days; days	Dose increased	Suspected	Not assessable	Not assessable	Closed				No
1	PHEH2019US021097	Patient Oriented Program	4	Inappropriate schedule of product administration	The patient received Entresto once daily	Not assessable	Not assessable			Not Reported			Elderly (70-199 Y)	Male	Product administration errors and issues	Medication errors and other product use errors and issues	Injury, poisoning and procedural complications	No				123295664	LP	1944-09-05	United States	Product used for unknown indication	L	NO	unlisted	unlisted	unlisted	non-serious	Not serious		Unknown	Unknown	Unknown QD	days	Unknown	Suspected	Not assessable	Not assessable	Closed				No
1	PHEH2019US021110	Patient Oriented Program	1	Inappropriate schedule of product administration	HCP wants her to take Entresto once daily instead of twice	Not assessable	Not Suspected			Unknown			Elderly (70-199 Y)	Female	Product administration errors and issues	Medication errors and other product use errors and issues	Injury, poisoning and procedural complications	No				123432753	JK	1940-07-17	United States	Cardiac failure	L	NO	unlisted	unlisted	unlisted	non-serious	Not serious		Unknown	Unknown	Unknown QD	days	Unknown	Not Suspected	Not Suspected	Not Suspected	Closed				No
1	PHEH2019US021308	Patient Oriented Program	1	Inappropriate schedule of product administration	Took 1 pill a day	Suspect	Suspect			Unknown	68	Years	Adult (18-69 Y)	Male	Product administration errors and issues	Medication errors and other product use errors and issues	Injury, poisoning and procedural complications	No				116695064	AC	1951-03-13	United States	Cardiac failure	L	NO	unlisted	unlisted	unlisted	non-serious	Not serious		Unknown	1 DF	.5 DF BID	days	Unknown	Suspected	Suspect	Suspect	Closed				No
1	PHEH2019US021575	Patient Oriented Program	1	Inappropriate schedule of product administration	Prescribed taking Entresto 24/26mg three times a day by HCP	Suspect	Not assessable			Unknown	70	Years	Elderly (70-199 Y)	Female	Product administration errors and issues	Medication errors and other product use errors and issues	Injury, poisoning and procedural complications	No					JC	1948-09-08	United States	Product used for unknown indication	L	NO	unlisted	unlisted	unlisted	non-serious	Not serious		Unknown	3 DF, 3 DF	1 DF TID, 1.5 DF BID	days; days	Unknown	Suspected	Suspect	Suspect	Closed				No
1	PHEH2019US021589	Patient Oriented Program	4	Inappropriate schedule of product administration	He reduced the dose on his own to 1 pill in the morning	Not assessable	Not assessable			Not Reported			Elderly (70-199 Y)	Male	Product administration errors and issues	Medication errors and other product use errors and issues	Injury, poisoning and procedural complications	No				122505870	LL	1948-12-10	United States	Product used for unknown indication	L	NO	unlisted	unlisted	unlisted	non-serious	Not serious		Unknown	2 DF, 1 DF	1 DF BID, 1 DF QD	days; days	Dose reduced	Suspected	Not assessable	Not assessable	Action/Submission				No
1	PHEH2019US021906	Patient Oriented Program	4	Inappropriate schedule of product administration	Patient was taking Entresto 24 mg, QD	Not assessable	Not assessable			Not Reported			Elderly (70-199 Y)	Female	Product administration errors and issues	Medication errors and other product use errors and issues	Injury, poisoning and procedural complications	No				123124017	CE	1936-12-09	United States	Cardiac failure	L	NO	unlisted	unlisted	unlisted	non-serious	Not serious		Unknown	1 DF	1 DF QD	days	Unknown	Suspected	Not assessable	Not assessable	Action/Submission				No
1	PHEH2019US022618	Patient Oriented Program	2	Inappropriate schedule of product administration	Patient was taking Entresto once daily	Not assessable	Not assessable			Not Reported			Adult (18-69 Y)	Male	Product administration errors and issues	Medication errors and other product use errors and issues	Injury, poisoning and procedural complications	No				118876236	NS	1956-01-16	United States	Product used for unknown indication	L	NO	unlisted	unlisted	unlisted	non-serious	Not serious		Unknown	Unknown	Unknown QD	days	Dose increased	Suspected	Not assessable	Not assessable	Closed				No
1	PHEH2019US022937	Patient Oriented Program	5	Inappropriate schedule of product administration	Entresto 24/26 once daily	Suspect	Suspect			Not Reported	82	Years	Elderly (70-199 Y)	Female	Product administration errors and issues	Medication errors and other product use errors and issues	Injury, poisoning and procedural complications	No					AS	1937-04-17	United States	Cardiac failure congestive	L	NO	listed	listed	unlisted	serious	Not serious		Unknown	1 DF	1 DF QD	days	Unknown		Suspect	Suspect	Action/Submission				No
1	PHEH2019US023229	Patient Oriented Program	1	Inappropriate schedule of product administration	Not taking as prescribed/she was prescribed Entresto and is supposed to take it twice a day	Not assessable	Not assessable			Unknown	64	Years	Adult (18-69 Y)	Female	Product administration errors and issues	Medication errors and other product use errors and issues	Injury, poisoning and procedural complications	No					GC	1954-09-10	United States	Product used for unknown indication	L	NO	unlisted	unlisted	unlisted	non-serious	Not serious		Unknown	Unknown	Unknown QD	days	Unknown	Suspected	Not assessable	Not assessable	Closed				No
1	PHEH2019US024723	Patient Oriented Program	2	Inappropriate schedule of product administration	Taking 1 pill a day	Suspect	Not assessable			Unknown	80	Years	Elderly (70-199 Y)	Female	Product administration errors and issues	Medication errors and other product use errors and issues	Injury, poisoning and procedural complications	No					MS	1939-03-13	United States	Cardiac failure	L	NO	unlisted	unlisted	unlisted	serious	Not serious		Unknown	Unknown	Unknown QD	days	Unknown	Suspected	Suspect	Suspect	Closed				No
1	PHEH2019US026012	Patient Oriented Program	6	Inappropriate schedule of product administration	Taking four a day opposed to two a day as health care provider prescribed	Not assessable	Not assessable			Unknown	76	Years	Elderly (70-199 Y)	Male	Product administration errors and issues	Medication errors and other product use errors and issues	Injury, poisoning and procedural complications	No					GS	1943-03-04	United States	Cardiac failure	L	NO	unlisted	unlisted	unlisted	non-serious	Not serious		Unknown	2 DF, Unknown	1 DF BID, Unknown QID	days; days	Unknown		Not assessable	Not assessable	Action/Submission				No
1	PHEH2019US026195	Patient Oriented Program	2	Inappropriate schedule of product administration	Entresto taking once daily	Not assessable	Not assessable			Unknown			Elderly (70-199 Y)	Male	Product administration errors and issues	Medication errors and other product use errors and issues	Injury, poisoning and procedural complications	No				121932382	JA	1942-06-27	United States	Product used for unknown indication	L	NO	unlisted	unlisted	unlisted	non-serious	Not serious		Unknown	Unknown	Unknown QD	days	Unknown	Suspected	Not assessable	Not assessable	Closed				No
1	PHEH2019US026907	Patient Oriented Program	2	Inappropriate schedule of product administration	Patient takes Entresto every other day	Not assessable	Not assessable			Unknown			Adult (18-69 Y)	Female	Product administration errors and issues	Medication errors and other product use errors and issues	Injury, poisoning and procedural complications	No				123799617	RP	1957-12-20	United States	Product used for unknown indication	L	NO	unlisted	unlisted	unlisted	non-serious	Not serious		Unknown	Unknown	Unknown QOD	days	Unknown	Suspected	Not assessable	Not assessable	Closed				No
1	PHEH2019US027362	Patient Oriented Program	3	Inappropriate schedule of product administration	The patient started taking Entresto once a day	Not assessable	Not assessable			Not Reported			Adult (18-69 Y)	Male	Product administration errors and issues	Medication errors and other product use errors and issues	Injury, poisoning and procedural complications	No				119353340	GG	1951-06-14	United States	Product used for unknown indication	L	NO	unlisted	unlisted	unlisted	non-serious	Not serious		Unknown	Unknown , Unknown	Unknown BID, Unknown QD	days; days	Dose increased	Suspected	Not assessable	Not assessable	Closed				No
1	PHEH2019US028370	Patient Oriented Program	3	Inappropriate schedule of product administration	The patient taken Entresto once daily	Not assessable	Not Suspected			Unknown	85	Years	Elderly (70-199 Y)	Male	Product administration errors and issues	Medication errors and other product use errors and issues	Injury, poisoning and procedural complications	No					ML	1934-03-13	United States	Product used for unknown indication	L	NO	unlisted	unlisted	unlisted	non-serious	Not serious		Unknown	200 mg	200 mg QD	days	Unknown	Suspected	Suspect	Not Suspected	Action/Submission				No
1	PHEH2019US028381	Patient Oriented Program	3	Inappropriate schedule of product administration	Patient was taking Entresto once daily (QD)	Not assessable	Not assessable			Unknown			Elderly (70-199 Y)	Female	Product administration errors and issues	Medication errors and other product use errors and issues	Injury, poisoning and procedural complications	No				1028605	WE	1947-11-19	United States	Cardiac failure	L	NO	unlisted	unlisted	unlisted	non-serious	Not serious		Unknown	Unknown	Unknown QD	days	Unknown	Suspected	Not assessable	Not assessable	Action/Submission				No
1	PHEH2019US028505	Patient Oriented Program	2	Inappropriate schedule of product administration	Was taking the 24/26 mg of Entresto twice daily then was told to only take one a day	Suspect	Not Suspected			Not Reported			Adult (18-69 Y)	Female	Product administration errors and issues	Medication errors and other product use errors and issues	Injury, poisoning and procedural complications	No						1949-12-07	United States	Cardiac failure	L	NO	unlisted	unlisted	unlisted	non-serious	Not serious		Unknown	2 DF, 1 DF, 1 DF	1 DF BID, 1 DF BID, 1 DF QD	days; days; days	Dose reduced	Suspected	Suspect	Suspect	Action/Submission				No
1	PHEH2019US028996	Patient Oriented Program	6	Inappropriate schedule of product administration	Inappropriate schedule of drug administration	Not assessable	Not assessable	2020-04-01	305	Unknown			Adult (18-69 Y)	Female	Product administration errors and issues	Medication errors and other product use errors and issues	Injury, poisoning and procedural complications	No					TR	1965-02-24	United States	Product used for unknown indication	L	NO	unlisted	unlisted	unlisted	serious	Not serious		Condition Deteriorated	Unknown , Unknown , Unknown , Unknown , Unknown	Unknown , Unknown , 1 DF , 1.5 DF , 2 DF	days; days; days; days; days	Unknown	Not Suspected	Not assessable	Not assessable	Action/Submission				No
1	PHEH2019US029254	Patient Oriented Program	2	Inappropriate schedule of product administration	Patient taking Entresto 24/26 mg daily	Not assessable	Not assessable			Unknown	64	Years	Adult (18-69 Y)	Female	Product administration errors and issues	Medication errors and other product use errors and issues	Injury, poisoning and procedural complications	No					AW	1955-01-06	United States	Cardiac failure	L	NO	unlisted	unlisted	unlisted	non-serious	Not serious		Unknown	1 DF	1 DF QD	days	Unknown	Suspected	Not assessable	Not assessable	Closed				No
1	PHEH2019US030208	Patient Oriented Program	4	Inappropriate schedule of product administration	Patient has been taking one tablet a day	Suspect	Not Suspected			Unknown	82	Years	Elderly (70-199 Y)	Male	Product administration errors and issues	Medication errors and other product use errors and issues	Injury, poisoning and procedural complications	Yes					HC	1937-05-31	United States	Cardiac failure	L	NO	listed	listed	unlisted	serious	Not serious		Unknown	2 DF, 1 DF	1 DF BID, 1 DF QD	days; days	Unknown	Suspected	Suspect	Suspect	Action/Submission				No
1	PHEH2019US030331	Patient Oriented Program	1	Inappropriate schedule of product administration	Started taking her medication once a day rather than twice a day	Suspect	Not Suspected			Unknown	64	Years	Adult (18-69 Y)	Female	Product administration errors and issues	Medication errors and other product use errors and issues	Injury, poisoning and procedural complications	No				0031V00002Kt8Zv	GC	1954-09-10	United States	Product used for unknown indication	L	NO	unlisted	unlisted	unlisted	non-serious	Not serious		Unknown	Unknown	Unknown QD	days	Unknown	Suspected	Suspect	Suspect	Closed				No
1	PHEH2019US030370	Patient Oriented Program	9	Inappropriate schedule of product administration	Patient received Entresto 1 DF, QD	Not assessable	Not Suspected			Not Reported	46	Years	Adult (18-69 Y)	Male	Product administration errors and issues	Medication errors and other product use errors and issues	Injury, poisoning and procedural complications	No				123944224	RF	1973-02-25	United States	Cardiac failure	L	NO	unlisted	unlisted	unlisted	non-serious	Not serious		Unknown	1 DF	1 DF QD	days	Unknown	Suspected	Not assessable	Not Suspected	Action/Submission				No
1	PHEH2019US031636	Patient Oriented Program	1	Inappropriate schedule of product administration	Taking one tablet a day for two days	Not Suspected	Not Suspected			Unknown			Adult (18-69 Y)		Product administration errors and issues	Medication errors and other product use errors and issues	Injury, poisoning and procedural complications	Yes						1963-09-14	United States	Cardiac failure	L	NO	unlisted	unlisted	unlisted	non-serious	Not serious		Unknown	24 mg	24 mg QD	days	Unknown	Not Suspected	Not Suspected	Not Suspected	Action/Submission				No
1	PHEH2019US032509	Patient Oriented Program	2	Inappropriate schedule of product administration	Entresto 4 times a day	Not assessable	Not assessable			Not Reported	73	Years	Elderly (70-199 Y)	Male	Product administration errors and issues	Medication errors and other product use errors and issues	Injury, poisoning and procedural complications	No				124237100	AA	1946-09-08	United States	Cardiac failure	L	NO	unlisted	unlisted	unlisted	non-serious	Not serious		Unknown	4 DF, Unknown	1 DF QID, Unknown BID	days; days	No Change	Suspected	Not assessable	Not assessable	Closed				No
1	PHEH2019US032826	Patient Oriented Program	2	Inappropriate schedule of product administration	He has been taking one pill per day in order to make it last longer	Not assessable	Not Suspected			Unknown			Adult (18-69 Y)	Male	Product administration errors and issues	Medication errors and other product use errors and issues	Injury, poisoning and procedural complications	No					MM	1960-05-03	United States	Cardiac failure	L	NO	unlisted	unlisted	unlisted	non-serious	Not serious		Unknown	Unknown	Unknown QD	days	Unknown		Not assessable	Not Suspected	Action/Submission				No
1	PHEH2019US032930	Patient Oriented Program	1	Inappropriate schedule of product administration	One pill instead of two	Suspect	Not Suspected			Unknown	68	Years	Adult (18-69 Y)	Female	Product administration errors and issues	Medication errors and other product use errors and issues	Injury, poisoning and procedural complications	No					IT	1950-12-13	United States	Product used for unknown indication	L	NO	unlisted	unlisted	unlisted	non-serious	Not serious		Unknown	Unknown	Unknown	days	Unknown	Suspected	Suspect	Suspect	Action/Submission				No
1	PHEH2019US032995	Patient Oriented Program	3	Inappropriate schedule of product administration	Taking Entresto once a day instead of twice a day	Not assessable	Not assessable			Unknown			Elderly (70-199 Y)	Male	Product administration errors and issues	Medication errors and other product use errors and issues	Injury, poisoning and procedural complications	No				123505891	GM	1956-05-14	United States	Cardiac failure	L	NO	unlisted	unlisted	unlisted	non-serious	Not serious		Unknown	Unknown , Unknown	Unknown BID, Unknown QD	days; days	Unknown	Suspected	Not assessable	Not assessable	Closed				No
1	PHEH2019US033250	Patient Oriented Program	1	Inappropriate schedule of product administration	Taking 3 Entresto tablets per day	Not assessable	Not Suspected			Unknown			Adult (18-69 Y)	Female	Product administration errors and issues	Medication errors and other product use errors and issues	Injury, poisoning and procedural complications	No					JL	1977-07-12	United States	Cardiac failure chronic	L	NO	unlisted	unlisted	unlisted	non-serious	Not serious		Unknown	Unknown	Unknown	days	Unknown	Not Suspected	Not Suspected	Not Suspected	Closed				No
1	PHEH2019US033406	Patient Oriented Program	1	Inappropriate schedule of product administration	Did not take medication far enough apart	Not assessable	Not assessable			Not Reported	82	Years	Elderly (70-199 Y)	Female	Product administration errors and issues	Medication errors and other product use errors and issues	Injury, poisoning and procedural complications	No					EC	1936-10-31	United States	Product used for unknown indication	L	NO	unlisted	unlisted	unlisted	non-serious	Not serious		Not Reported	Unknown , Unknown	Unknown , Unknown Q12H	days; days	Unknown	Suspected	Not assessable	Not assessable	Closed				No
1	PHEH2019US033535	Patient Oriented Program	6	Inappropriate schedule of product administration	97/103 mg one pill a day	Suspect	Not Suspected			Unknown	83	Years	Elderly (70-199 Y)	Female	Product administration errors and issues	Medication errors and other product use errors and issues	Injury, poisoning and procedural complications	No					HH	1936-10-11	United States	Cardiac failure chronic	L	NO	unlisted	unlisted	unlisted	serious	Not serious		Unknown	1 DF, 2 DF, Unknown	1 DF QD, 1 DF BID, 1 DF BID	days; days; days	Unknown		Not Suspected	Suspect	Action/Submission				No
1	PHEH2019US033666	Patient Oriented Program	2	Inappropriate schedule of product administration	Patient was instructed to take one tablet daily	Not assessable	Not assessable			Not Reported			Adult (18-69 Y)	Female	Product administration errors and issues	Medication errors and other product use errors and issues	Injury, poisoning and procedural complications	No						1959-03-25	United States	Cardiac failure	L	NO	listed	listed	unlisted	serious	Not serious		Unknown	2 DF, 1 DF	1 DF BID, 1 DF QD	days; days	Dose reduced	Suspected	Suspect	Not assessable	Closed				No
1	PHEH2019US034783	Patient Oriented Program	1	Inappropriate schedule of product administration	Patient was taking 3-4 pills a day	Suspect	Not Suspected			Unknown	69	Years	Adult (18-69 Y)	Male	Product administration errors and issues	Medication errors and other product use errors and issues	Injury, poisoning and procedural complications	No					SW	1949-11-22	United States	Cardiac failure	L	NO	unlisted	unlisted	unlisted	non-serious	Not serious		Unknown	2 DF	1 DF BID	days	Unknown	Suspected	Suspect	Suspect	Closed				No
1	PHEH2019US036688	Patient Oriented Program	1	Inappropriate schedule of product administration	Patient is taking medication 2x/ day. HCP directed 1x/ day.	Not assessable	Not assessable			Unknown			Elderly (70-199 Y)	Female	Product administration errors and issues	Medication errors and other product use errors and issues	Injury, poisoning and procedural complications	No				123714114	CT	1943-07-01	United States	Product used for unknown indication	L	NO	unlisted	unlisted	unlisted	non-serious	Not serious		Unknown	Unknown , Unknown	Unknown BID, Unknown QD	days; days	Unknown	Suspected	Not assessable	Not assessable	Closed				No
1	PHEH2019US036696	Patient Oriented Program	3	Inappropriate schedule of product administration	Patient cut it short to one a day	Suspect	Not assessable			Unknown	83	Years	Elderly (70-199 Y)	Female	Product administration errors and issues	Medication errors and other product use errors and issues	Injury, poisoning and procedural complications	No					BC	1936-03-10	United States	Cardiac failure	L	NO	unlisted	unlisted	unlisted	serious	Not serious		Unknown	2 DF, 1 DF	1 DF BID, 1 DF QD	days; days	Unknown		Not assessable	Suspect	Action/Submission				No
1	PHEH2019US038255	Patient Oriented Program	4	Inappropriate schedule of product administration	Entresto once daily	Suspect	Not Suspected			Unknown	79	Years	Elderly (70-199 Y)		Product administration errors and issues	Medication errors and other product use errors and issues	Injury, poisoning and procedural complications	Yes						1940-08-06	United States	Cardiac failure	L	NO	unlisted	unlisted	unlisted	non-serious	Not serious		Unknown	1 DF	1 DF QD	days	Treatment Discontinued	Suspected	Suspect	Suspect	Closed				No
1	PHEH2019US039026	Patient Oriented Program	4	Inappropriate schedule of product administration	Entresto taking QD	Not assessable	Not Suspected			Not Reported			Elderly (70-199 Y)	Male	Product administration errors and issues	Medication errors and other product use errors and issues	Injury, poisoning and procedural complications	No				120596655	RT	1945-06-02	United States	Product used for unknown indication	L	NO	unlisted	unlisted	unlisted	non-serious	Not serious		Unknown	Unknown	Unknown QD	days	Unknown	Suspected	Suspect	Not Suspected	Closed				No
1	PHEH2019US039121	Patient Oriented Program	2	Inappropriate schedule of product administration	Patient takes 97/103 mg and takes it once a day	Not assessable	Not Suspected	2019-01-01	0	Not Reported	61	Years	Adult (18-69 Y)	Female	Product administration errors and issues	Medication errors and other product use errors and issues	Injury, poisoning and procedural complications	No					GM	1958-01-31	United States	Cardiac failure	L	NO	listed	listed	unlisted	non-serious	Not serious		Unknown	200 mg	200 mg QD	days	Unknown	Suspected	Suspect	Not Suspected	Closed	2019-01-15			No
1	PHEH2019US040123	Patient Oriented Program	6	Inappropriate schedule of product administration	Entresto 50 mg, QD (every evening)	Not assessable	Not assessable			Unknown	50	Years	Adult (18-69 Y)	Female	Product administration errors and issues	Medication errors and other product use errors and issues	Injury, poisoning and procedural complications	No					FB	1969-06-22	United States	Cardiac failure chronic	L	NO	listed	listed	unlisted	serious	Not serious		Unknown	50 mg	50 mg QD	321 days	Treatment Discontinued	Suspected	Not assessable	Not assessable	Action/Submission	2018-11-14	2019-09-30	321	No
1	PHHY2016AR131109	Patient Oriented Program	6	Inappropriate schedule of product administration	Entresto taken as 50 mg, QD	Not assessable	Not assessable			Not Reported	79	Years	Elderly (70-199 Y)	Female	Product administration errors and issues	Medication errors and other product use errors and issues	Injury, poisoning and procedural complications	No					AB	1936-10-04	Argentina	Cardiac failure chronic	L	NO	unlisted	unlisted	unlisted	serious	Not serious		Not Reported	50 mg, 100 mg	50 mg QD, 50 mg BID	days; days	No Change	Suspected	Suspect	Not assessable	Closed				No
1	PHHY2016CH177300	Patient Oriented Program	25	Inappropriate schedule of product administration	Patient received Entresto at a dose of 20 mg, QD	Not assessable	Not Suspected	2016-12-07	13	Not Reported			Elderly (70-199 Y)	Male	Product administration errors and issues	Medication errors and other product use errors and issues	Injury, poisoning and procedural complications	Yes				1222232	HM	1943-06-15	Switzerland	Product used for unknown indication	L	YES	unlisted	unlisted	unlisted	serious	Not serious		Not Reported	200 mg, 400 mg	200 mg QD, 200 mg BID	28 days; days	Dose increased	Not Suspected	Not Suspected	Not Suspected	Closed	2016-12-07			No
1	PHHY2016IN171139	Patient Oriented Program	5	Inappropriate schedule of product administration	Entresto and Vymada was taken once daily	Not assessable	Not assessable			Unknown	58	Years	Adult (18-69 Y)	Male	Product administration errors and issues	Medication errors and other product use errors and issues	Injury, poisoning and procedural complications	No				PATV51012	PKA		India	Cardiac failure	L	NO	unlisted	unlisted	unlisted	serious	Not serious		Fatal/Death	100 mg	100 mg QD	days	Not Applicable	Suspected	Not assessable	Not assessable	Closed				Yes	2017-02-06	Death
1	PHHY2016LB098719	Patient Oriented Program	1	Inappropriate schedule of product administration	Inappropriate schedule of drug administration	Not assessable	Not assessable			Not Reported				Female	Product administration errors and issues	Medication errors and other product use errors and issues	Injury, poisoning and procedural complications	No				ENT-00047	YFJ		Lebanon	Cardiac failure	L	NO	unlisted	unlisted	unlisted	non-serious	Not serious		Complete Recovery	50 , 100 mg	50 mg QD, 50 mg BID	days; days	Unknown	Suspected	Not assessable	Not assessable	Closed				No
1	PHHY2016LB122446	Patient Oriented Program	7	Inappropriate schedule of product administration	Incorrect administration dose	Suspect	Suspect	2017-11-01	466	Condition Improving	78	Years	Elderly (70-199 Y)	Female	Product administration errors and issues	Medication errors and other product use errors and issues	Injury, poisoning and procedural complications	Yes				ENT-00182	HME	1938-07-28	Lebanon	Product used for unknown indication	L	NO	unlisted	unlisted	unlisted	serious	Not serious		Not Reported	100 mg, 200 mg, 400 mg, .5 DF	50 mg BID, 100 mg BID, 200 mg BID, .5 DF QD	28 days; 388 days; 36 days; days	Dose reduced	Suspected	Not assessable	Suspect	Closed				No
1	PHHY2016LB128725	Patient Oriented Program	4	Inappropriate schedule of product administration	Patient was taking 100 mg QD	Not assessable	Not assessable	2016-12-29	161	Unknown	62	Years	Adult (18-69 Y)	Male	Product administration errors and issues	Medication errors and other product use errors and issues	Injury, poisoning and procedural complications	Yes				ENT 00095	YH	1955-06-20	Lebanon	Product used for unknown indication	L	NO	unlisted	unlisted	unlisted	serious	Not serious		Unknown	100 mg, 200 mg, 400 mg, 100 mg	50 mg BID, 100 mg BID, 200 mg BID, 100 mg QD	29 days; 27 days; 63 days; days	Dose increased	Suspected	Suspect	Not assessable	Closed	2016-07-22			No
1	PHHY2016LB166551	Patient Oriented Program	1	Inappropriate schedule of product administration	The patient reported she had been taking Entresto 100 mg once a day	Not assessable	Not assessable			Unknown	67	Years	Adult (18-69 Y)	Female	Product administration errors and issues	Medication errors and other product use errors and issues	Injury, poisoning and procedural complications	No				ENT-00279	AJ	1949-08-31	Lebanon	Product used for unknown indication	L	NO	unlisted	unlisted	unlisted	non-serious	Not serious		Unknown	200 mg	100 mg BID	days	Treatment Discontinued	Suspected	Not assessable	Not assessable	Closed	2016-09-02			No
1	PHHY2016MX110806	Patient Oriented Program	1	Inappropriate schedule of product administration	Took Entresto once daily	Not assessable	Not assessable	2016-07-25	1	Condition Unchanged	51	Years	Adult (18-69 Y)	Male	Product administration errors and issues	Medication errors and other product use errors and issues	Injury, poisoning and procedural complications	No					ORE	1964-10-09	Mexico	Cardiac failure	L	NO	unlisted	unlisted	unlisted	non-serious	Not serious		Condition Unchanged	1 DF, 2 DF, 2 DF, 1 DF	1 DF QD, 2 DF QD, 2 DF QD, 1 DF QD	days; days; days; days	No Change	Suspected	Not assessable	Not assessable	Closed	2016-07-25			No
1	PHHY2016MX111804	Patient Oriented Program	2	Inappropriate schedule of product administration	Took Entresto once daily (Off label use)	Not assessable	Not assessable	2016-07-30	1	Not Reported	75	Years	Elderly (70-199 Y)	Male	Product administration errors and issues	Medication errors and other product use errors and issues	Injury, poisoning and procedural complications	No					RHMA	1941-07-09	Mexico	Cardiac failure	L	NO	unlisted	unlisted	unlisted	non-serious	Not serious		Condition Unchanged	50 mg	50 mg QD	days	No Change	Suspected	Not assessable	Not assessable	Closed	2016-07-30			No
1	PHHY2016MX118652	Patient Oriented Program	5	Inappropriate schedule of product administration	Entresto consumed once daily	Not assessable	Not assessable	2016-08-27	1	Condition Unchanged	46	Years	Adult (18-69 Y)	Female	Product administration errors and issues	Medication errors and other product use errors and issues	Injury, poisoning and procedural complications	No					AOMD	1970-03-20	Mexico	Cardiac failure	L	NO	unlisted	unlisted	unlisted	non-serious	Not serious		Not Reported	1 DF	1 DF QD	days	No Change	Suspected	Not assessable	Not assessable	Closed	2016-08-27			No
1	PHHY2016MX135458	Patient Oriented Program	2	Inappropriate schedule of product administration	Took 01 tablet of Entresto 100 mg daily (Off label use)	Not assessable	Not assessable			Condition Unchanged			Adult (18-69 Y)	Male	Product administration errors and issues	Medication errors and other product use errors and issues	Injury, poisoning and procedural complications	No					SRJM	1956-02-20	Mexico	Atrial fibrillation	L	NO	unlisted	unlisted	unlisted	non-serious	Not serious		Condition Unchanged	100 mg, 4 DF, 4 DF, Unknown	100 mg QD, 4 DF QD, 2 DF BID, Unknown	days; days; days; days	No Change	Suspected	Not assessable	Not assessable	Closed				No
1	PHHY2017AU039030	Patient Oriented Program	1	Inappropriate schedule of product administration	Physician increased doses to 49/51 mg and double up on 24/26 mg	Not assessable	Not assessable			Unknown			Elderly (70-199 Y)	Male	Product administration errors and issues	Medication errors and other product use errors and issues	Injury, poisoning and procedural complications	No				1366	AB	1946-01-06	Australia	Cardiac failure chronic	L	NO	unlisted	unlisted	unlisted	non-serious	Not serious		Unknown	200 mg	50 mg QID	days	Dose increased	Suspected	Not assessable	Not assessable	Closed				No
1	PHHY2017CH061032	Patient Oriented Program	6	Inappropriate schedule of product administration	Patient received Entrestro 300mg, QD/ 50 mg, QD	Not assessable	Not Suspected	2017-02-01	1	Not Reported			Adult (18-69 Y)	Female	Product administration errors and issues	Medication errors and other product use errors and issues	Injury, poisoning and procedural complications	Yes				2444596	MH	1956-06-15	Switzerland	Cardiac failure chronic	L	YES	listed	listed	unlisted	serious	Not serious		Condition Deteriorated	300 mg, 200 mg	300 mg QD, 200 mg QD	days; days	No Change	Suspected	Suspect	Not Suspected	Closed	2017-02-01			No
1	PHHY2017CH087748	Patient Oriented Program	7	Inappropriate schedule of product administration	Entresto at dose of 200mg, daily	Not assessable	Not Suspected	2016-11-25	1	Not Reported			Elderly (70-199 Y)	Male	Product administration errors and issues	Medication errors and other product use errors and issues	Injury, poisoning and procedural complications	Yes				2444623	AF	1942-06-15	Switzerland	Cardiac failure chronic	L	YES	unlisted	unlisted	unlisted	serious	Not serious		Fatal/Death	200 mg	200 mg QD	days	Not Applicable	Suspected	Suspect	Not Suspected	Closed	2016-11-25			Yes	2017-09-25	General physical health deterioration
1	PHHY2017CH154280	Patient Oriented Program	30	Inappropriate schedule of product administration	Patinet took Entresto 400mg QD	Not assessable	Not assessable			Unknown	71	Years	Elderly (70-199 Y)	Female	Product administration errors and issues	Medication errors and other product use errors and issues	Injury, poisoning and procedural complications	Yes				2444799		1945-06-15	Switzerland	Cardiac failure chronic	L	YES	unlisted	unlisted	unlisted	serious	Serious	Hospitalized, Medically Significant	Condition Deteriorated	400 mg, 100 mg, 200 mg, 400 mg, Unknown , Unknown , Unknown , Unknown	200 mg BID, 50 mg BID, 100 mg BID, 200 mg BID, 100 mg , 200 mg , 400 mg , 50 mg	days; days; days; days; days; days; days; days	No Change	Suspected	Not assessable	Not assessable	Action/Submission	2017-02-01			No
1	PHHY2017CH185132	Patient Oriented Program	17	Inappropriate schedule of product administration	100 mg per day	Not assessable	Not Suspected	2017-12-13	22	Unknown			Elderly (70-199 Y)	Female	Product administration errors and issues	Medication errors and other product use errors and issues	Injury, poisoning and procedural complications	Yes				2444864	HM	1944-06-15	Switzerland	Cardiac failure chronic	L	YES	unlisted	unlisted	unlisted	serious	Not serious		Condition Unchanged	100 mg, 150 mg, 100 mg	50 mg BID, 150 mg QD, 100 mg QD	8 days; 14 days; days	Dose increased	Not Suspected	Not Suspected	Not Suspected	Action/Submission	2017-11-22			No
1	PHHY2017CL165655	Patient Oriented Program	16	Inappropriate schedule of product administration	Patient took 1 tablet daily of Entresto	Not assessable	Not assessable			Not Reported	72	Years	Elderly (70-199 Y)	Female	Product administration errors and issues	Medication errors and other product use errors and issues	Injury, poisoning and procedural complications	No					GCV	1945-06-27	Chile	Cardiac failure	L	NO	unlisted	unlisted	unlisted	serious	Not serious		Not Reported	2 DF, 1 DF, 1 DF, 2 DF, 400 mg, Unknown , Unknown , Unknown	1 DF Q12H, 1 DF QD, 1 DF QD, 1 DF Q12H, 200 mg BID, 50 mg , 100 mg , 200 mg	days; days; days; days; days; days; days; days	No Change	Suspected	Not assessable	Not assessable	Closed	2016-03-15			No
1	PHHY2017CO057240	Patient Oriented Program	2	Inappropriate schedule of product administration	Patient took Entresto at a dose of 100 mg QD	Not assessable	Not assessable			Not Reported	89	Years	Elderly (70-199 Y)	Male	Product administration errors and issues	Medication errors and other product use errors and issues	Injury, poisoning and procedural complications	No					IAA	1927-12-27	Colombia	Cardiac failure	L	NO	listed	listed	unlisted	serious	Not serious		Not Reported	100 mg, 100 mg	100 mg QD, 50 mg Q12H	days; days	Dose reduced	Not Suspected	Not Suspected	Not assessable	Action/Submission				No
1	PHHY2017CO086289	Patient Oriented Program	6	Inappropriate schedule of product administration	The physician decided to lower the dose to 50 mg from 50 mg,every 12 hours	Not assessable	Not assessable			Not Reported	85	Years	Elderly (70-199 Y)	Male	Product administration errors and issues	Medication errors and other product use errors and issues	Injury, poisoning and procedural complications	No					PM	1931-06-13	Colombia	Cardiac failure	L	NO	unlisted	unlisted	unlisted	serious	Not serious		Not Reported	100 mg, Unknown	50 mg Q12H, 50 mg	days; days	Dose reduced	Not Suspected	Not Suspected	Not assessable	Action/Submission				No
1	PHHY2017CO087887	Patient Oriented Program	4	Inappropriate schedule of product administration	Patient consumed 50 mg of Entresto daily	Not assessable	Not assessable	2017-07-11	139	Not Reported	63	Years	Adult (18-69 Y)	Male	Product administration errors and issues	Medication errors and other product use errors and issues	Injury, poisoning and procedural complications	No					LGHM	1953-09-03	Colombia	Cardiac failure	L	NO	listed	listed	unlisted	serious	Not serious		Not Reported	100 mg, 200 mg, 50 mg, 1 DF	50 mg Q12H, 100 mg Q12H, 50 mg QD, .5 DF BID	days; days; days; days	Dose reduced	Suspected	Suspect	Not assessable	Closed	2017-02-23			No
1	PHHY2017CO094473	Patient Oriented Program	5	Inappropriate schedule of product administration	Patient takes Entresto 50 mg once daily	Not assessable	Not assessable		118	Not Reported	69	Years	Adult (18-69 Y)	Male	Product administration errors and issues	Medication errors and other product use errors and issues	Injury, poisoning and procedural complications	No					GJJB	1947-09-01	Colombia	Cardiac failure	L	NO	unlisted	unlisted	unlisted	non-serious	Not serious		Unknown	50 mg	50 mg QD	days	Unknown	Suspected	Not assessable	Not assessable	Closed	2017-02-24			No
1	PHHY2017CO096134	Patient Oriented Program	4	Inappropriate schedule of product administration	Patient takes entresto 50Mg once daily	Not assessable	Not assessable		110	Not Reported	81	Years	Elderly (70-199 Y)	Female	Product administration errors and issues	Medication errors and other product use errors and issues	Injury, poisoning and procedural complications	No							Colombia	Cardiac failure	L	NO	unlisted	unlisted	unlisted	non-serious	Not serious		Not Reported	50 mg	50 mg QD	days	Unknown	Suspected	Not assessable	Not assessable	Closed	2017-03-03			No
1	PHHY2017CO096138	Patient Oriented Program	2	Inappropriate schedule of product administration	Patient takes Entresto 50 mg once daily	Not assessable	Not assessable			Not Reported	64	Years	Adult (18-69 Y)	Female	Product administration errors and issues	Medication errors and other product use errors and issues	Injury, poisoning and procedural complications	No					LMQC	1952-08-08	Colombia	Cardiac failure	L	NO	unlisted	unlisted	unlisted	non-serious	Not serious		Not Reported	100 mg, 50 mg	50 mg BID, 50 mg QD	days; days	Dose reduced	Suspected	Not assessable	Not assessable	Closed				No
1	PHHY2017CO097299	Patient Oriented Program	3	Inappropriate schedule of product administration	Patient takes Entresto once daily	Not assessable	Not assessable			Not Reported	31	Years	Adult (18-69 Y)	Male	Product administration errors and issues	Medication errors and other product use errors and issues	Injury, poisoning and procedural complications	No					MCS	1985-09-18	Colombia	Cardiac failure	L	NO	unlisted	unlisted	unlisted	non-serious	Not serious		Condition Unchanged	Unknown , 100 mg, 50 mg	200 mg , 50 mg Q12H, 50 mg QD	days; days; days	Dose reduced	Suspected	Not assessable	Not assessable	Closed	2017-04-17			No
1	PHHY2017CO101341	Patient Oriented Program	4	Inappropriate schedule of product administration	Patient takes 100 mg of Entresto once a day	Not assessable	Not assessable			Not Reported	78	Years	Elderly (70-199 Y)	Male	Product administration errors and issues	Medication errors and other product use errors and issues	Injury, poisoning and procedural complications	No					FJRN	1938-12-24	Colombia	Cardiac failure	L	NO	unlisted	unlisted	unlisted	non-serious	Not serious		Not Reported	100 mg	100 mg QD	days	Unknown	Suspected	Not assessable	Not assessable	Closed	2017-05-05			No
1	PHHY2017CO105290	Patient Oriented Program	4	Inappropriate schedule of product administration	Patient took Entresto once daily	Not assessable	Not assessable			Not Reported	67	Years	Adult (18-69 Y)	Male	Product administration errors and issues	Medication errors and other product use errors and issues	Injury, poisoning and procedural complications	No					REGL	1950-04-06	Colombia	Cardiac failure	L	NO	unlisted	unlisted	unlisted	serious	Not serious		Not Reported	100 mg, Unknown	100 mg QD, 100 mg	days; days	Treatment Temp. Interrupted	Not Suspected	Not Suspected	Not assessable	Action/Submission				No
1	PHHY2017CO105433	Patient Oriented Program	4	Inappropriate schedule of product administration	Patient takes Entresto 100 mg once daily	Not assessable	Not assessable	2017-05-05	1	Not Reported	43	Years	Adult (18-69 Y)	Male	Product administration errors and issues	Medication errors and other product use errors and issues	Injury, poisoning and procedural complications	No					DLPM	1974-04-24	Colombia	Cardiac failure	L	NO	unlisted	unlisted	unlisted	serious	Not serious		Unknown	200 mg, 200 mg	100 mg QD, 50 mg Q12H	days; days	Treatment Discontinued	Not Suspected	Not Suspected	Not assessable	Action/Submission				No
1	PHHY2017CO108880	Patient Oriented Program	4	Inappropriate schedule of product administration	Took medication Entresto once daily	Not assessable	Not assessable			Not Reported	68	Years	Adult (18-69 Y)	Male	Product administration errors and issues	Medication errors and other product use errors and issues	Injury, poisoning and procedural complications	No					MERL	1948-06-28	Colombia	Cardiac failure	L	NO	unlisted	unlisted	unlisted	non-serious	Not serious		Unknown	100 mg, 200 mg, Unknown , 200 mg	100 mg QD, 100 mg Q12H, .5 DF , 100 mg Q12H	days; days; days; days	Dose reduced	Suspected	Not assessable	Not assessable	Closed				No
1	PHHY2017CO109815	Patient Oriented Program	3	Inappropriate schedule of product administration	Entresto 50 mg three times a day	Not assessable	Not assessable	2017-05-31	1	Not Reported	52	Years	Adult (18-69 Y)	Male	Product administration errors and issues	Medication errors and other product use errors and issues	Injury, poisoning and procedural complications	No					JARH	1963-08-30	Colombia	Cardiac failure	L	NO	unlisted	unlisted	unlisted	non-serious	Not serious		Unknown	150 mg	50 mg TID	days	Unknown	Suspected	Not assessable	Not assessable	Closed	2017-05-31			No
1	PHHY2017CO117757	Patient Oriented Program	7	Inappropriate schedule of product administration	Entresto 50 mg, once daily	Not assessable	Not assessable	2017-06-20	1	Unknown	54	Years	Adult (18-69 Y)	Male	Product administration errors and issues	Medication errors and other product use errors and issues	Injury, poisoning and procedural complications	No					EFS	1963-05-28	Colombia	Cardiac failure	L	NO	unlisted	unlisted	unlisted	non-serious	Not serious		Unknown	50 mg	50 mg QD	days	Unknown	Suspected	Not assessable	Not assessable	Closed	2017-06-20			No
1	PHHY2017CO118774	Patient Oriented Program	11	Inappropriate schedule of product administration	Entresto tablet at a dose of 100 mg once daily	Not assessable	Not Suspected	2017-03-16	1	Not Reported	59	Years	Adult (18-69 Y)	Male	Product administration errors and issues	Medication errors and other product use errors and issues	Injury, poisoning and procedural complications	No					SEPA	1958-02-16	Colombia	Cardiac failure	L	NO	unlisted	unlisted	unlisted	serious	Not serious		Not Reported	50 mg	50 mg QD	days	Treatment Temp. Interrupted	Not Suspected	Not Suspected	Not Suspected	Closed	2017-03-16			No
1	PHHY2017CO120964	Patient Oriented Program	6	Inappropriate schedule of product administration	Entresto taken 100 mg QD	Not assessable	Not Suspected	2017-01-30	1	Not Reported	84	Years	Elderly (70-199 Y)	Male	Product administration errors and issues	Medication errors and other product use errors and issues	Injury, poisoning and procedural complications	No					RRS	1933-07-21	Colombia	Cardiac failure	L	NO	unlisted	unlisted	unlisted	serious	Not serious		Not Reported	100 mg, 100 mg	100 mg QD, 100 mg QD	days; days	Treatment Temp. Interrupted	Not Suspected	Not Suspected	Not Suspected	Action/Submission	2017-01-30			No
1	PHHY2017CO125241	Patient Oriented Program	2	Inappropriate schedule of product administration	Patient took Entrestro 50 mg, QD	Not assessable	Not Suspected		8	Not Reported	71	Years	Elderly (70-199 Y)	Male	Product administration errors and issues	Medication errors and other product use errors and issues	Injury, poisoning and procedural complications	No					ALG	1946-01-29	Colombia	Cardiac failure	L	NO	unlisted	unlisted	unlisted	serious	Not serious		Fatal/Death	50 mg	50 mg QD	days	Not Applicable	Suspected	Not assessable	Not Suspected	Closed	2017-08-10			Yes	2017-08-17	Death
1	PHHY2017CO126170	Patient Oriented Program	3	Inappropriate schedule of product administration	The patient takes Entresto once daily	Not assessable	Not assessable			Not Reported	71	Years	Elderly (70-199 Y)	Male	Product administration errors and issues	Medication errors and other product use errors and issues	Injury, poisoning and procedural complications	No					GABG	1945-08-26	Colombia	Cardiac failure	L	NO	unlisted	unlisted	unlisted	serious	Not serious		Fatal/Death	200 mg	200 mg QD	days	Not Applicable	Not Suspected	Not Suspected	Not assessable	Closed	2017-06-05			Yes	2017-09-18	Prostate cancer
1	PHHY2017CO127990	Patient Oriented Program	2	Inappropriate schedule of product administration	Takes 200mg of Entresto once daily	Not assessable	Not assessable		1	Not Reported	72	Years	Elderly (70-199 Y)	Male	Product administration errors and issues	Medication errors and other product use errors and issues	Injury, poisoning and procedural complications	No					GABG	1945-08-26	Colombia	Cardiac failure	L	NO	unlisted	unlisted	unlisted	non-serious	Not serious		Unknown	200 mg	200 mg QD	days	Treatment Discontinued	Suspected	Not assessable	Not assessable	Closed	2017-06-05			No
1	PHHY2017CO131777	Patient Oriented Program	5	Inappropriate schedule of product administration	Patient takes Entresto once daily	Not assessable	Not assessable			Not Reported	77	Years	Elderly (70-199 Y)	Female	Product administration errors and issues	Medication errors and other product use errors and issues	Injury, poisoning and procedural complications	No					ERB	1939-10-21	Colombia	Cardiac failure	L	NO	listed	listed	unlisted	serious	Not serious		Not Reported	50 mg	50 mg QD	days	No Change	Suspected	Suspect	Not assessable	Closed	2017-07-04			No
1	PHHY2017CO145642	Patient Oriented Program	3	Inappropriate schedule of product administration	100 mg tablet daily	Not assessable	Not assessable			Not Reported	55	Years	Adult (18-69 Y)	Female	Product administration errors and issues	Medication errors and other product use errors and issues	Injury, poisoning and procedural complications	No					ALCC	1962-02-22	Colombia	Cardiac failure	L	NO	unlisted	unlisted	unlisted	serious	Not serious		Unknown	200 mg, 100 mg	100 mg Q12H, 100 mg QD	days; days	Treatment Temp. Interrupted	Not Suspected	Not Suspected	Not assessable	Action/Submission				No
1	PHHY2017CO150316	Patient Oriented Program	8	Inappropriate schedule of product administration	By own decision patient takes Entresto 100mg once daily	Not assessable	Not assessable			Not Reported	81	Years	Elderly (70-199 Y)	Female	Product administration errors and issues	Medication errors and other product use errors and issues	Injury, poisoning and procedural complications	No					MTDA	1937-05-25	Colombia	Cardiac failure	L	NO	unlisted	unlisted	unlisted	serious	Not serious		Condition Improving	200 mg, 200 mg, 100 mg	100 mg Q12H, 100 mg Q12H, 100 mg QD	days; days; days	Treatment Discontinued	Not Suspected	Not Suspected	Not assessable	Closed				No
1	PHHY2017CO153319	Patient Oriented Program	4	Inappropriate schedule of product administration	Patient took Entresto 50mg QD and 50mg every other day	Not assessable	Not assessable		83	Not Reported	67	Years	Adult (18-69 Y)	Male	Product administration errors and issues	Medication errors and other product use errors and issues	Injury, poisoning and procedural complications	No					EBM	1950-05-03	Colombia	Cardiac failure	L	NO	unlisted	unlisted	unlisted	non-serious	Not serious		Unknown	50 mg, 25 mg	50 mg QD, 50 mg QOD	days; days	Unknown	Suspected	Not assessable	Not assessable	Closed	2017-07-07			No
1	PHHY2017CO156481	Patient Oriented Program	11	Inappropriate schedule of product administration	Taking 1 tablet daily of Entresto	Not assessable	Not assessable			Not Reported	35	Years	Adult (18-69 Y)	Male	Product administration errors and issues	Medication errors and other product use errors and issues	Injury, poisoning and procedural complications	No					AARM	1981-12-25	Colombia	Cardiac failure	L	NO	unlisted	unlisted	unlisted	non-serious	Not serious		Unknown	100 mg, 50 mg	50 mg Q12H, 50 mg QD	days; days	Unknown	Suspected	Not assessable	Not assessable	Closed				No
1	PHHY2017CO161689	Patient Oriented Program	7	Inappropriate schedule of product administration	Takes Entresto 50mg once daily	Not assessable	Not Suspected			Not Reported	71	Years	Elderly (70-199 Y)	Female	Product administration errors and issues	Medication errors and other product use errors and issues	Injury, poisoning and procedural complications	No					MAHG	1945-11-05	Colombia	Cardiac failure	L	NO	unlisted	unlisted	unlisted	non-serious	Not serious		Unknown	100 mg, 50 mg	50 mg Q12H, 50 mg QD	days; days	Unknown	Suspected	Not assessable	Not Suspected	Closed				No
1	PHHY2017CO168108	Patient Oriented Program	13	Inappropriate schedule of product administration	Patient takes Entresto once daily	Not assessable	Not assessable			Not Reported	54	Years	Adult (18-69 Y)	Male	Product administration errors and issues	Medication errors and other product use errors and issues	Injury, poisoning and procedural complications	No					EFS	1963-05-28	Colombia	Cardiac failure	L	NO	unlisted	unlisted	unlisted	non-serious	Not serious		Not Reported	100 mg	100 mg QD	days	No Change	Suspected	Not assessable	Not assessable	Closed	2017-06-20			No
1	PHHY2017CO168631	Patient Oriented Program	3	Inappropriate schedule of product administration	Patient takes Entresto 100 mg once daily	Not assessable	Not assessable			Not Reported	78	Years	Elderly (70-199 Y)	Female	Product administration errors and issues	Medication errors and other product use errors and issues	Injury, poisoning and procedural complications	No					EI	1939-03-16	Colombia	Cardiac failure	L	NO	unlisted	unlisted	unlisted	non-serious	Not serious		Unknown	100 mg	100 mg QD	days	Unknown	Suspected	Not assessable	Not assessable	Closed	2017-10-07			No
1	PHHY2017CO168662	Patient Oriented Program	2	Inappropriate schedule of product administration	Takes Entresto at a frequency of once daily (off label use)	Not assessable	Not assessable		32	Not Reported	94	Years	Elderly (70-199 Y)	Male	Product administration errors and issues	Medication errors and other product use errors and issues	Injury, poisoning and procedural complications	No					GSV	1922-12-31	Colombia	Cardiac failure	L	NO	unlisted	unlisted	unlisted	non-serious	Not serious		Unknown	50 mg	50 mg QD	days	Treatment Discontinued	Suspected	Not assessable	Not assessable	Closed	2017-08-28			No
1	PHHY2017CO180177	Patient Oriented Program	7	Inappropriate schedule of product administration	Patient takes Entresto once daily	Not assessable	Not assessable	2017-09-25	1	Not Reported	72	Years	Elderly (70-199 Y)	Male	Product administration errors and issues	Medication errors and other product use errors and issues	Injury, poisoning and procedural complications	No					JQO	1945-05-10	Colombia	Cardiac failure	L	NO	listed	listed	unlisted	serious	Not serious		Unknown	50 mg	50 mg QD	days	Unknown	Suspected	Not assessable	Not assessable	Closed	2017-09-25			No
1	PHHY2017CO180179	Patient Oriented Program	1	Inappropriate schedule of product administration	Patient took Entresto once a daily	Not assessable	Not assessable	2017-10-30	1	Not Reported	62	Years	Adult (18-69 Y)	Female	Product administration errors and issues	Medication errors and other product use errors and issues	Injury, poisoning and procedural complications	No					GJO	1955-05-17	Colombia	Cardiac failure	L	NO	unlisted	unlisted	unlisted	non-serious	Not serious		Unknown	100 mg, 1 DF	100 mg QD, .5 DF BID	days; days	Unknown	Suspected	Not assessable	Not assessable	Closed				No
1	PHHY2017CO181910	Patient Oriented Program	3	Inappropriate schedule of product administration	Patient takes Entresto once daily	Not assessable	Not assessable			Not Reported	85	Years	Elderly (70-199 Y)	Male	Product administration errors and issues	Medication errors and other product use errors and issues	Injury, poisoning and procedural complications	No					RC	1932-10-27	Colombia	Cardiac failure	L	NO	unlisted	unlisted	unlisted	non-serious	Not serious		Not Reported	Unknown , 50 mg	50 mg , 50 mg QD	days; days	Dose Adjusted	Suspected	Not assessable	Not assessable	Closed				No
1	PHHY2017CO182247	Patient Oriented Program	2	Inappropriate schedule of product administration	Patient takes Entresto once daily/ 50 mg daily	Not assessable	Not assessable	2017-08-31	1	Not Reported	47	Years	Adult (18-69 Y)	Female	Product administration errors and issues	Medication errors and other product use errors and issues	Injury, poisoning and procedural complications	No					ALTG	1970-04-04	Colombia	Cardiac failure	L	NO	listed	listed	unlisted	serious	Not serious		Not Reported	50 mg	50 mg QD	days	Unknown	Not Suspected	Not Suspected	Not assessable	Closed	2017-08-31			No
1	PHHY2017CO187141	Patient Oriented Program	8	Inappropriate schedule of product administration	Entresto taken at frequency of QD	Not assessable	Not assessable			Not Reported	46	Years	Adult (18-69 Y)	Male	Product administration errors and issues	Medication errors and other product use errors and issues	Injury, poisoning and procedural complications	No					AMN	1971-05-28	Colombia	Cardiac failure	L	NO	unlisted	unlisted	unlisted	serious	Not serious		Unknown	200 mg, 100 mg	100 mg BID, 100 mg QD	days; days	Not Applicable	Suspected	Not Suspected	Not assessable	Closed				No
1	PHHY2017CO189951	Patient Oriented Program	6	Inappropriate schedule of product administration	Patient took Entresto 50 mg once daily	Not assessable	Not assessable			Not Reported	54	Years	Adult (18-69 Y)	Male	Product administration errors and issues	Medication errors and other product use errors and issues	Injury, poisoning and procedural complications	No					NEVG	1963-05-15	Colombia	Cardiac failure	L	NO	unlisted	unlisted	unlisted	non-serious	Not serious		Unknown	50 mg	50 mg QD	days	Unknown	Suspected	Not assessable	Not assessable	Closed	2017-10-11			No
1	PHHY2017CO193215	Patient Oriented Program	7	Inappropriate schedule of product administration	Patient takes Entresto once daily	Not assessable	Not assessable		21	Not Reported	89	Years	Elderly (70-199 Y)	Male	Product administration errors and issues	Medication errors and other product use errors and issues	Injury, poisoning and procedural complications	No					ECTM	1928-06-10	Colombia	Cardiac failure	L	NO	unlisted	unlisted	unlisted	serious	Not serious		Unknown	50 mg	50 mg QD	days	Unknown	Not Suspected	Not Suspected	Not assessable	Action/Submission	2017-11-26			No
1	PHHY2017CO193217	Patient Oriented Program	2	Inappropriate schedule of product administration	Patient takes 100mg of Entresto once daily	Not assessable	Not assessable		105	Not Reported	78	Years	Elderly (70-199 Y)	Male	Product administration errors and issues	Medication errors and other product use errors and issues	Injury, poisoning and procedural complications	No					AAPV	1939-10-20	Colombia	Cardiac failure	L	NO	unlisted	unlisted	unlisted	serious	Not serious		Fatal/Death	100 mg	100 mg QD	days	Not Applicable	Suspected	Not assessable	Not assessable	Closed	2017-08-28			Yes	2017-12-10	Death
1	PHHY2017CO196826	Patient Oriented Program	2	Inappropriate schedule of product administration	Patient takes Entresto once daily	Not assessable	Not assessable	2017-04-14	1	Not Reported	51	Years	Adult (18-69 Y)	Male	Product administration errors and issues	Medication errors and other product use errors and issues	Injury, poisoning and procedural complications	No					GEMG	1966-05-10	Colombia	Cardiac failure	L	NO	unlisted	unlisted	unlisted	serious	Not serious		Fatal/Death	200 mg	200 mg QD	days	Not Applicable	Suspected	Not assessable	Not assessable	Closed	2017-04-14			Yes	2017-12-17	Death
1	PHHY2017CO197281	Patient Oriented Program	5	Inappropriate schedule of product administration	The patient was taking 50 mg QD	Not assessable	Not assessable			Not Reported	85	Years	Elderly (70-199 Y)	Male	Product administration errors and issues	Medication errors and other product use errors and issues	Injury, poisoning and procedural complications	No					LARG	1932-08-07	Colombia	Cardiac failure	L	NO	unlisted	unlisted	unlisted	serious	Not serious		Unknown	100 mg, 50 mg	50 mg Q12H, 50 mg QD	days; days	Dose reduced	Suspected	Not assessable	Not assessable	Closed	2017-02-26			No
1	PHHY2017EC176017	Patient Oriented Program	1	Inappropriate schedule of product administration	He was taking 50 mg once daily by medical prescription	Not assessable	Not assessable			Unknown	72	Years	Elderly (70-199 Y)	Male	Product administration errors and issues	Medication errors and other product use errors and issues	Injury, poisoning and procedural complications	No					JIGT	1944-10-08	Ecuador	Cardiac failure chronic	L	NO	unlisted	unlisted	unlisted	non-serious	Not serious		Unknown	50 mg, 75 mg	50 mg QD, 75 mg QD	35 days; days	Dose increased	Suspected	Not assessable	Not assessable	Closed	2017-09-11			No
1	PHHY2017GB106050	Patient Oriented Program	2	Inappropriate schedule of product administration	Entresto 49 mg three times a day (TID)	Not assessable	Not assessable		159	Not Reported	57	Years	Adult (18-69 Y)	Male	Product administration errors and issues	Medication errors and other product use errors and issues	Injury, poisoning and procedural complications	No							United Kingdom	Left ventricular dysfunction	L	NO	unlisted	unlisted	unlisted	non-serious	Not serious		Not Reported	3 DF	1 DF TID	days	No Change	Suspected	Not assessable	Not assessable	Closed	2016-10-06			No
1	PHHY2017GB131569	Patient Oriented Program	3	Inappropriate schedule of product administration	Dose of Entresto 200 mg QD	Not assessable	Not assessable			Not Reported	58	Years	Adult (18-69 Y)	Female	Product administration errors and issues	Medication errors and other product use errors and issues	Injury, poisoning and procedural complications	Yes					JP	1949-04-20	United Kingdom	Cardiac failure	L	NO	listed	listed	unlisted	serious	Not serious		Not Reported	200 mg, 200 mg, 400 mg, 200 mg	200 mg BID, 100 mg BID, 200 mg BID, 200 mg QD	days; days; 4 days; days	Dose reduced	Suspected	Suspect	Not assessable	Closed				No
1	PHHY2017GB153625	Patient Oriented Program	2	Inappropriate schedule of product administration	Patient was taking one tablet of Entresto instead of two	Not Suspected	Not Suspected	2017-10-06		Complete Recovery	81	Years	Elderly (70-199 Y)	Female	Product administration errors and issues	Medication errors and other product use errors and issues	Injury, poisoning and procedural complications	Yes							United Kingdom	Product used for unknown indication	L	NO	unlisted	unlisted	unlisted	non-serious	Not serious		Complete Recovery	Unknown , Unknown , Unknown	2 DF , 1 DF , 2 DF	days; days; days	No Change	Not Suspected	Not Suspected	Not Suspected	Closed				No
1	PHHY2017IN069282	Patient Oriented Program	6	Inappropriate schedule of product administration	Patient received Vymada 50 mg once daily	Not assessable	Not assessable			Not Reported	62	Years	Adult (18-69 Y)	Male	Product administration errors and issues	Medication errors and other product use errors and issues	Injury, poisoning and procedural complications	No				PATV51056	RMK	1955-12-16	India	Cardiac failure chronic	L	NO	unlisted	unlisted	unlisted	serious	Not serious		Fatal/Death	100 mg, 50 mg	50 mg BID, 50 mg QD	days; days	Not Applicable	Suspected	Suspect	Not assessable	Closed	2017-01-15			Yes	2018-01-25	Dyspnoea,Hypotension,Renal failure
1	PHHY2017IN072470	Patient Oriented Program	6	Inappropriate schedule of product administration	Patient was taking Vymada at a dose of 100 mg QD	Not assessable	Not Suspected			Not Reported	57	Years	Adult (18-69 Y)	Female	Product administration errors and issues	Medication errors and other product use errors and issues	Injury, poisoning and procedural complications	No				PATV51234	K.N	1960-01-19	India	Cardiac failure	L	NO	unlisted	unlisted	unlisted	serious	Not serious		Unknown	100 mg	100 mg QD	days	Treatment Temp. Interrupted	Suspected	Suspect	Not Suspected	Closed				No
1	PHHY2017IN093325	Patient Oriented Program	2	Inappropriate schedule of product administration	patient received Vymada at a dose of 50 mg QD	Not assessable	Not assessable			Not Reported	67	Years	Adult (18-69 Y)	Male	Product administration errors and issues	Medication errors and other product use errors and issues	Injury, poisoning and procedural complications	No				PATV51084	KBD	1950-04-21	India	Cardiac failure	L	NO	unlisted	unlisted	unlisted	serious	Not serious		Fatal/Death	100 mg, 50 mg, Unknown	50 mg BID, 50 mg QD, 50 mg	days; days; days	Not Applicable	Suspected	Not assessable	Not assessable	Closed				Yes	2017-04-23	Death
1	PHHY2017IN094476	Patient Oriented Program	3	Inappropriate schedule of product administration	Vymada 50 mg QD due to financial issue on doctor advise	Not assessable	Not assessable	2017-04-01	90	Not Reported	63	Years	Adult (18-69 Y)	Female	Product administration errors and issues	Medication errors and other product use errors and issues	Injury, poisoning and procedural complications	No				PATV51081	GAB	1954-07-04	India	Cardiac failure	L	NO	unlisted	unlisted	unlisted	non-serious	Not serious		Condition Unchanged	100 mg, 50 mg	50 mg BID, 50 mg QD	days; days	No Change	Suspected	Not assessable	Not assessable	Closed				No
1	PHHY2017IN095388	Patient Oriented Program	2	Inappropriate schedule of product administration	Physician prescribed Vymada 50 mg, QD	Not assessable	Not assessable			Not Reported	60	Years	Adult (18-69 Y)	Female	Product administration errors and issues	Medication errors and other product use errors and issues	Injury, poisoning and procedural complications	No				PATV51096	AS	1957-04-10	India	Cardiac failure	L	NO	unlisted	unlisted	unlisted	non-serious	Not serious		Condition Improving	50 mg	50 mg QD	days	Treatment Discontinued	Suspected	Not assessable	Not assessable	Closed		2017-05-28		No
1	PHHY2017IN106528	Patient Oriented Program	1	Inappropriate schedule of product administration	Doctor has adviced the patient to take vymada 50 mg 1/2 tablet i.e 25 mg once in a day	Not assessable	Not assessable	2017-05-06	1	Unknown	65	Years	Adult (18-69 Y)	Male	Product administration errors and issues	Medication errors and other product use errors and issues	Injury, poisoning and procedural complications	No				PATV612	KBA		India	Cardiac failure	L	NO	unlisted	unlisted	unlisted	non-serious	Not serious		Unknown	Unknown	Unknown QD	days	No Change	Suspected	Not assessable	Not assessable	Closed	2017-05-06			No
1	PHHY2017IN113081	Patient Oriented Program	2	Inappropriate schedule of product administration	Vymada 100 mg once daily	Suspect	Not Suspected			Not Reported	72	Years	Elderly (70-199 Y)	Male	Product administration errors and issues	Medication errors and other product use errors and issues	Injury, poisoning and procedural complications	No				PATV716	JS	1945-02-11	India	Cardiac failure	L	NO	unlisted	unlisted	unlisted	non-serious	Not serious		Unknown	2 DF, 100 mg	1 DF BID, 100 mg QD	days; days	No Change	Suspected	Suspect	Suspect	Closed				No
1	PHHY2017IN113394	Patient Oriented Program	3	Inappropriate schedule of product administration	Taking Vymada 50mg OD	Not assessable	Not assessable	2017-07-11	1	Unknown	67	Years	Adult (18-69 Y)	Male	Product administration errors and issues	Medication errors and other product use errors and issues	Injury, poisoning and procedural complications	No				PATV610	DRR	1949-10-18	India	Cardiac failure	L	NO	unlisted	unlisted	unlisted	non-serious	Not serious		Unknown	50 mg	50 mg QD	days	Unknown	Suspected	Not assessable	Not assessable	Closed	2017-07-11			No
1	PHHY2017IN122076	Patient Oriented Program	3	Inappropriate schedule of product administration	Doctor was adviced to take drug twice in a day but patient was taken only once in a day	Suspect	Suspect	2017-08-12	1	Complete Recovery	50	Years	Adult (18-69 Y)	Male	Product administration errors and issues	Medication errors and other product use errors and issues	Injury, poisoning and procedural complications	No				PATV799	VR		India	Cardiac failure	L	NO	unlisted	unlisted	unlisted	non-serious	Not serious		Complete Recovery	50 mg	50 mg QD	3 days	Treatment Temp. Interrupted	Suspected	Suspect	Suspect	Closed	2017-08-12	2017-08-14	3	No
1	PHHY2017IN122313	Patient Oriented Program	3	Inappropriate schedule of product administration	Patient took 100 mg QD	Not assessable	Not assessable	2017-03-01	59	Complete Recovery	59	Years	Adult (18-69 Y)	Male	Product administration errors and issues	Medication errors and other product use errors and issues	Injury, poisoning and procedural complications	No				PATV264	GM	1957-10-04	India	Cardiac failure	L	NO	unlisted	unlisted	unlisted	non-serious	Not serious		Condition Unchanged	100 mg, 100 mg, 200 mg	50 mg BID, 100 mg QD, 100 mg BID	days; days; days	No Change	Suspected	Not assessable	Not assessable	Closed				No
1	PHHY2017IN123546	Patient Oriented Program	3	Inappropriate schedule of product administration	Patient took Vymada of 50 mg, QD	Not assessable	Not assessable	2017-08-17	93	Not Reported	30	Years	Adult (18-69 Y)	Female	Product administration errors and issues	Medication errors and other product use errors and issues	Injury, poisoning and procedural complications	No				PATV844	AR	1986-08-11	India	Cardiac failure	L	NO	unlisted	unlisted	unlisted	non-serious	Not serious		Unknown	50 mg, Unknown , 100 mg	50 mg QD, 150 mg , 100 mg QD	days; days; days	No Change	Suspected	Not assessable	Not assessable	Closed				No
1	PHHY2017IN124239	Patient Oriented Program	2	Inappropriate schedule of product administration	Doctor prescribed Vymada 25 mg OD (0-0-1)	Not Suspected	Not Suspected	2017-05-27	1	Unknown	66	Years	Adult (18-69 Y)	Male	Product administration errors and issues	Medication errors and other product use errors and issues	Injury, poisoning and procedural complications	No				PATV651	NS	1951-02-09	India	Cardiac failure	L	NO	unlisted	unlisted	unlisted	non-serious	Not serious		Not Reported	25 mg	25 mg QD	days	No Change	Suspected	Not assessable	Not Suspected	Closed	2017-05-27			No
1	PHHY2017IN125658	Patient Oriented Program	2	Inappropriate schedule of product administration	The patint took Vymada 100mg once in a day	Not assessable	Not assessable			Condition Unchanged	52	Years	Adult (18-69 Y)	Male	Product administration errors and issues	Medication errors and other product use errors and issues	Injury, poisoning and procedural complications	No				PATV888	NVS		India	Cardiac failure	L	NO	unlisted	unlisted	unlisted	non-serious	Not serious		Condition Unchanged	100 mg	100 mg QD	days	No Change	Suspected	Not assessable	Not assessable	Closed	2017-07-31			No
1	PHHY2017IN127948	Patient Oriented Program	3	Inappropriate schedule of product administration	Doctor advised patient for Vymada 50 mg QD	Not assessable	Not assessable			Not Reported	51	Years	Adult (18-69 Y)	Female	Product administration errors and issues	Medication errors and other product use errors and issues	Injury, poisoning and procedural complications	No				PATN132	SS	1966-05-17	India	Cardiac failure	L	NO	unlisted	unlisted	unlisted	non-serious	Not serious		Not Reported	50 mg, 100 mg	50 mg QD, 50 mg BID	days; days	Dose increased	Suspected	Not assessable	Not assessable	Closed				No
1	PHHY2017IN128658	Patient Oriented Program	2	Inappropriate schedule of product administration	Entresto 50 mg, QD	Not assessable	Not assessable			Unknown				Male	Product administration errors and issues	Medication errors and other product use errors and issues	Injury, poisoning and procedural complications	No				PATV544	M.V		India	Cardiac failure	L	NO	unlisted	unlisted	unlisted	non-serious	Not serious		Unknown	50 mg	50 mg QD	days	Treatment Temp. Interrupted	Suspected	Not assessable	Not assessable	Closed	2017-06-28			No
1	PHHY2017IN128662	Patient Oriented Program	2	Inappropriate schedule of product administration	Patient took Vymada 50 mg, QD	Not assessable	Not assessable			Not Reported				Male	Product administration errors and issues	Medication errors and other product use errors and issues	Injury, poisoning and procedural complications	No				PATV788	CM		India	Cardiac failure chronic	L	NO	unlisted	unlisted	unlisted	serious	Not serious		Fatal/Death	50 mg	50 mg QD	days	Not Applicable	Suspected	Not assessable	Not assessable	Closed				Yes		Death
1	PHHY2017IN129402	Patient Oriented Program	3	Inappropriate schedule of product administration	Taking vymada 50mg, QD	Not assessable	Not assessable	2017-07-10	1	Not Reported	50	Years	Adult (18-69 Y)		Product administration errors and issues	Medication errors and other product use errors and issues	Injury, poisoning and procedural complications	No				PATV711	CDP	1966-11-29	India	Cardiac failure	L	NO	unlisted	unlisted	unlisted	non-serious	Not serious		Condition Unchanged	50 mg	50 mg QD	days	No Change	Suspected	Not assessable	Not assessable	Closed	2017-07-10			No
1	PHHY2017IN129436	Patient Oriented Program	5	Inappropriate schedule of product administration	Vymada received QD	Not assessable	Not Suspected			Not Reported	63	Years	Adult (18-69 Y)	Male	Product administration errors and issues	Medication errors and other product use errors and issues	Injury, poisoning and procedural complications	No				PATV389	EJR	1954-06-15	India	Cardiac failure	L	NO	unlisted	unlisted	unlisted	serious	Not serious		Condition Unchanged	200 mg, 100 mg, 200 mg	100 mg BID, 100 mg QD, 100 mg BID	days; days; days	No Change	Not Suspected	Not Suspected	Not Suspected	Closed				No
1	PHHY2017IN131442	Patient Oriented Program	1	Inappropriate schedule of product administration	Doctor prescribed vymada 100 mg 1/2 tablet	Not Suspected	Not Suspected	2017-08-30		Unknown			Adult (18-69 Y)	Female	Product administration errors and issues	Medication errors and other product use errors and issues	Injury, poisoning and procedural complications	No				PATV955	CD		India	Cardiac failure	L	NO	unlisted	unlisted	unlisted	non-serious	Not serious		Unknown	1 DF	.5 DF BID	days	No Change	Not Suspected	Not Suspected	Not Suspected	Closed				No
1	PHHY2017IN143711	Patient Oriented Program	5	Inappropriate schedule of product administration	Paitient had Vymada 50 mg QD	Not assessable	Not assessable			Not Reported	55	Years	Adult (18-69 Y)	Female	Product administration errors and issues	Medication errors and other product use errors and issues	Injury, poisoning and procedural complications	No				PATV823	SJ	1962-10-01	India	Cardiac failure chronic	L	NO	unlisted	unlisted	unlisted	serious	Not serious		Not Reported	50 mg, 100 mg	50 mg QD, 50 mg BID	days; days	No Change	Suspected	Suspect	Not assessable	Closed	2017-05-15			No
1	PHHY2017IN151357	Patient Oriented Program	1	Inappropriate schedule of product administration	Patient was taking 50mg OD as per doctors advice	Not assessable	Not assessable			Condition Unchanged	59	Years	Adult (18-69 Y)	Male	Product administration errors and issues	Medication errors and other product use errors and issues	Injury, poisoning and procedural complications	No				PATV337	JJ	1957-12-26	India	Cardiac failure	L	NO	unlisted	unlisted	unlisted	non-serious	Not serious		Condition Unchanged	200 mg, 50 mg	100 mg BID, 50 mg QD	days; days	No Change	Suspected	Not assessable	Not assessable	Closed				No
1	PHHY2017IN153028	Patient Oriented Program	1	Inappropriate schedule of product administration	Patient is taking Vymada 50 mg OD	Not assessable	Not assessable	2017-09-07	1	Condition Unchanged	58	Years	Adult (18-69 Y)	Male	Product administration errors and issues	Medication errors and other product use errors and issues	Injury, poisoning and procedural complications	No				PATV1160	DC		India	Cardiac failure	L	NO	unlisted	unlisted	unlisted	non-serious	Not serious		Condition Unchanged	50 mg	50 mg QD	days	No Change	Suspected	Not assessable	Not assessable	Closed	2017-09-07			No
1	PHHY2017IN153268	Patient Oriented Program	3	Inappropriate schedule of product administration	Taking Vyamda every alternate 15 days	Not assessable	Not assessable			Not Reported	70	Years	Elderly (70-199 Y)	Male	Product administration errors and issues	Medication errors and other product use errors and issues	Injury, poisoning and procedural complications	No				PATV51335	RBS	1947-07-08	India	Cardiac failure	L	NO	listed	listed	unlisted	serious	Not serious		Condition Unchanged	100 mg, Unknown	50 mg BID, Unknown QOD	days; days	Dose reduced	Suspected	Not assessable	Not assessable	Closed				No
1	PHHY2017IN153675	Patient Oriented Program	4	Inappropriate schedule of product administration	As per doctor advice patient was taking 50 mg of Vymada once in a day	Not Suspected	Not Suspected	2016-12-01	1	Unknown	66	Years	Adult (18-69 Y)	Male	Product administration errors and issues	Medication errors and other product use errors and issues	Injury, poisoning and procedural complications	No				PATV99	SZA	1951-07-07	India	Cardiac failure	L	NO	unlisted	unlisted	unlisted	serious	Not serious		Condition Unchanged	50 mg	50 mg QD	days	Treatment Discontinued	Suspected	Not assessable	Not Suspected	Closed	2016-12-01			No
1	PHHY2017IN157923	Patient Oriented Program	2	Inappropriate schedule of product administration	Patient was taking 50 mg OD as per physician advised	Not assessable	Not assessable			Condition Unchanged	75	Years	Elderly (70-199 Y)	Male	Product administration errors and issues	Medication errors and other product use errors and issues	Injury, poisoning and procedural complications	No				PATV51202	KP	1945-01-12	India	Cardiac failure	L	NO	unlisted	unlisted	unlisted	non-serious	Not serious		Condition Unchanged	Unknown , 50 mg	100 mg , 50 mg QD	days; days	Treatment Temp. Interrupted	Suspected	Not assessable	Not assessable	Closed				No
1	PHHY2017IN157926	Patient Oriented Program	1	Inappropriate schedule of product administration	Offlabel use/taking Vymada 50mg 1/2 OD as prescribed by the doctor	Not assessable	Not assessable			Condition Unchanged	17	Years	Adolescent (13-17 Y)	Male	Product administration errors and issues	Medication errors and other product use errors and issues	Injury, poisoning and procedural complications	No				PATV742	RK	2000-12-30	India	Cardiac failure	L	NO	unlisted	unlisted	unlisted	non-serious	Not serious		Condition Unchanged	Unknown , 100 mg	Unknown DF QD, 50 mg BID	days; days	Dose increased	Suspected	Not assessable	Not assessable	Closed				No
1	PHHY2017IN159582	Patient Oriented Program	1	Inappropriate schedule of product administration	Patient is taking 50mg once a day as per doctor advice	Not assessable	Not assessable	2017-09-11	1	Unknown	80	Years	Elderly (70-199 Y)	Male	Product administration errors and issues	Medication errors and other product use errors and issues	Injury, poisoning and procedural complications	No				PATV1110	AR		India	Cardiac failure	L	NO	unlisted	unlisted	unlisted	non-serious	Not serious		Condition Unchanged	50 mg	50 mg QD	days	No Change	Suspected	Not assessable	Not assessable	Closed	2017-09-11			No
1	PHHY2017IN175641	Patient Oriented Program	2	Inappropriate schedule of product administration	Patient took Vymada 50 mg, QD	Suspect	Not assessable	2017-09-12	1	Unknown	67	Years	Adult (18-69 Y)	Male	Product administration errors and issues	Medication errors and other product use errors and issues	Injury, poisoning and procedural complications	No				PATV1147	RPJ	1953-12-01	India	Cardiac failure	L	NO	unlisted	unlisted	unlisted	non-serious	Not serious		Condition Unchanged	50 mg	50 mg QD	days	Dose reduced	Suspected	Suspect	Suspect	Closed	2017-09-12			No
1	PHHY2017IN185477	Patient Oriented Program	2	Inappropriate schedule of product administration	Patient is taking 200mg once daily	Not assessable	Not assessable	2017-12-02	1	Condition Unchanged	60	Years	Adult (18-69 Y)	Male	Product administration errors and issues	Medication errors and other product use errors and issues	Injury, poisoning and procedural complications	No				PATV108	K.P		India	Cardiac failure	L	NO	unlisted	unlisted	unlisted	non-serious	Not serious		Condition Improving	200 mg, 400 mg, 200 mg	100 mg BID, 200 mg BID, 200 mg QD	days; days; days	Dose reduced	Suspected	Not assessable	Not assessable	Closed				No
1	PHHY2017IN188907	Patient Oriented Program	4	Inappropriate schedule of product administration	Physician had advised to take 100 mg OD	Suspect	Not Suspected			Complete Recovery	60	Years	Adult (18-69 Y)	Female	Product administration errors and issues	Medication errors and other product use errors and issues	Injury, poisoning and procedural complications	No					MP		India	Cardiac failure chronic	L	NO	unlisted	unlisted	unlisted	serious	Not serious		Fatal/Death	100 mg, 100 mg, 100 mg, 200 mg	50 mg BID, 100 mg QD, 50 mg BID, 100 mg BID	days; days; days; days	Not Applicable	Suspected	Not Suspected	Suspect	Action/Submission				Yes	2019-05-02	Renal disorder
1	PHHY2017IN193510	Patient Oriented Program	7	Inappropriate schedule of product administration	Doctor prescribed 50mg OD	Suspect	Not assessable			Condition Unchanged	51	Years	Adult (18-69 Y)	Female	Product administration errors and issues	Medication errors and other product use errors and issues	Injury, poisoning and procedural complications	No				PATV 661	UD	1968-01-01	India	Cardiac failure	L	NO	unlisted	unlisted	unlisted	serious	Not serious		Condition Unchanged	50 mg, 200 mg	50 mg QD, 100 mg BID	days; days	Dose increased	Suspected	Suspect	Suspect	Closed	2017-07-15			No
1	PHHY2017IN196815	Patient Oriented Program	2	Inappropriate schedule of product administration	Taking Vymada 50mg - OD	Not assessable	Not assessable	2017-09-20	1	Unknown	66	Years	Adult (18-69 Y)	Female	Product administration errors and issues	Medication errors and other product use errors and issues	Injury, poisoning and procedural complications	No				PATV1221	CS		India	Cardiac failure	L	NO	unlisted	unlisted	unlisted	serious	Not serious		Fatal/Death	50 mg	50 mg QD	days	Not Applicable	Suspected	Not assessable	Not assessable	Closed	2017-09-20			Yes	2017-10-04	Death
1	PHHY2017IN200996	Patient Oriented Program	6	Inappropriate schedule of product administration	Taking Vymada 50mg OD as per doctors advice	Not assessable	Not assessable			Not Reported	75	Years	Elderly (70-199 Y)	Male	Product administration errors and issues	Medication errors and other product use errors and issues	Injury, poisoning and procedural complications	No				PATV2267			India	Cardiac failure	L	NO	unlisted	unlisted	unlisted	serious	Not serious		Condition Unchanged	50 mg	50 mg QD	days	No Change	Suspected	Suspect	Not assessable	Closed				No
1	PHHY2017IN204818	Patient Oriented Program	2	Inappropriate schedule of product administration	Off-label use with no adverse event - Vymada 50mg OD dose	Suspect	Not assessable	2017-09-02		Condition Unchanged	81	Years	Elderly (70-199 Y)	Female	Product administration errors and issues	Medication errors and other product use errors and issues	Injury, poisoning and procedural complications	No				PATV1057	DPK	1935-01-01	India	Cardiac failure	L	NO	unlisted	unlisted	unlisted	non-serious	Not serious		Condition Unchanged	50 mg, 100 mg	50 mg QD, 50 mg BID	days; days	Treatment Discontinued	Suspected	Suspect	Suspect	Closed				No
1	PHHY2017KR129494	Patient Oriented Program	3	Inappropriate schedule of product administration	The HCP prescribed 100 mg QD Entresto	Not assessable	Not assessable	2017-08-14	1	Not Reported	48	Years	Adult (18-69 Y)	Male	Product administration errors and issues	Medication errors and other product use errors and issues	Injury, poisoning and procedural complications	No					HSK	1969-02-08	Korea, Republic Of	Cardiac failure	L	NO	unlisted	unlisted	unlisted	serious	Not serious		Complete Recovery	200 mg, 100 mg	100 mg BID, 100 mg QD	days; 19 days	Dose reduced	Not Suspected	Not Suspected	Not assessable	Closed	2017-08-11			No
1	PHHY2017LB033869	Patient Oriented Program	3	Inappropriate schedule of product administration	Patient took Entresto 100 mg once a day as prescribed	Not assessable	Not Suspected	2017-01-12	45	Condition Improving	86	Years	Elderly (70-199 Y)	Male	Product administration errors and issues	Medication errors and other product use errors and issues	Injury, poisoning and procedural complications	No				ENT-00374	MK	1931-01-13	Lebanon	Product used for unknown indication	L	NO	unlisted	unlisted	unlisted	serious	Serious	Medically Significant	Condition Improving	100 mg, 100 mg, .5 DF	50 mg BID, 100 mg QD, .5 DF QD	43 days; days; 3 days	Treatment Discontinued	Suspected	Not assessable	Not Suspected	Closed	2016-11-29			No
1	PHHY2017LB103677	Patient Oriented Program	4	Inappropriate schedule of product administration	Entresto at a dose of 50 mg QD	Not assessable	Not Suspected			Not Reported	73	Years	Elderly (70-199 Y)	Male	Product administration errors and issues	Medication errors and other product use errors and issues	Injury, poisoning and procedural complications	Yes					MAA	1943-09-18	Lebanon	Product used for unknown indication	L	NO	unlisted	unlisted	unlisted	serious	Not serious		Fatal/Death	100 mg, 100 mg, 50 mg, 50 mg	50 mg BID, 50 mg BID, 50 mg QD, 50 mg QD	97 days; 2 days; 38 days; 39 days	Not Applicable	Not Suspected	Not Suspected	Not Suspected	Action/Submission	2016-10-14	2017-06-25	255	Yes	2017-08-15	Bladder cancer
1	PHHY2017LB104885	Patient Oriented Program	3	Inappropriate schedule of product administration	Physician asked patient to take 1 pill of Entresto 50 mg a day	Not assessable	Not Suspected	2017-06-26	263	Complete Recovery	65	Years	Adult (18-69 Y)	Female	Product administration errors and issues	Medication errors and other product use errors and issues	Injury, poisoning and procedural complications	Yes					NA	1951-08-12	Lebanon	Product used for unknown indication	L	NO	listed	listed	unlisted	serious	Not serious		Not Reported	100 mg, 50 mg, 100 mg, 50 mg	50 mg BID, 50 mg QD, 50 mg BID, 50 mg QD	252 days; 8 days; 9 days; days	Dose reduced	Suspected	Suspect	Not Suspected	Action/Submission				No
1	PHHY2017LB144387	Patient Oriented Program	8	Inappropriate schedule of product administration	Patient used to take 200 mg OD the day he has alcohol, as per his physocian's advice	Not assessable	Not assessable	2017-08-01	441	Complete Recovery	83	Years	Elderly (70-199 Y)	Male	Product administration errors and issues	Medication errors and other product use errors and issues	Injury, poisoning and procedural complications	Yes				ENT-00032	JAM	1934-05-31	Lebanon	Product used for unknown indication	L	NO	unlisted	unlisted	unlisted	serious	Not serious		Condition Improving	200 mg, 400 mg, 200 mg, 400 mg	100 mg BID, 200 mg BID, 200 mg QD, 200 mg BID	17 days; 407 days; days; days	Treatment Discontinued	Suspected	Not assessable	Not assessable	Closed				No
1	PHHY2017LB144539	Patient Oriented Program	2	Inappropriate schedule of product administration	Entresto dose half a pill once a day	Not assessable	Not assessable			Not Reported	77	Years	Elderly (70-199 Y)	Male	Product administration errors and issues	Medication errors and other product use errors and issues	Injury, poisoning and procedural complications	No				ENT-00407	IAED	1940-04-06	Lebanon	Product used for unknown indication	L	NO	listed	listed	unlisted	serious	Not serious		Unknown	1 DF, .5 DF	.5 DF BID, .5 DF QD	days; days	Dose reduced	Suspected	Suspect	Not assessable	Closed				No
1	PHHY2017LB151325	Patient Oriented Program	8	Inappropriate schedule of product administration	Taking 50 mg OD instead of 50 mg BID	Suspect	Not Suspected	2017-08-08	20	Condition Unchanged	86	Years	Elderly (70-199 Y)	Female	Product administration errors and issues	Medication errors and other product use errors and issues	Injury, poisoning and procedural complications	Yes				ENT-00443	KA	1931-07-18	Lebanon	Product used for unknown indication	L	NO	unlisted	unlisted	unlisted	serious	Serious	Medically Significant	Fatal/Death	100 mg, 50 mg	50 mg BID, 50 mg QD	15 days; days	Not Applicable	Suspected	Not assessable	Suspect	Closed	2017-07-20			Yes	2017-12-02	Infection,Sepsis,Asthenia,Hypophagia
1	PHHY2017LT095031	Patient Oriented Program	2	Inappropriate schedule of product administration	The patient received Entresto 1 DF (50 mg), QD	Not assessable	Not assessable		1	Not Reported	72	Years	Elderly (70-199 Y)	Female	Product administration errors and issues	Medication errors and other product use errors and issues	Injury, poisoning and procedural complications	Yes					DP	1944-08-24	Lithuania	Cardiac failure	L	NO	unlisted	unlisted	unlisted	non-serious	Not serious		Complete Recovery	1 DF	1 DF QD	1 days	Treatment Discontinued	Suspected	Not assessable	Not assessable	Closed	2017-06-22	2017-06-22	1	No
1	PHHY2017MX047290	Patient Oriented Program	1	Inappropriate schedule of product administration	Patient started to take 1 tablet daily	Not assessable	Not assessable			Unknown			Adult (18-69 Y)	Male	Product administration errors and issues	Medication errors and other product use errors and issues	Injury, poisoning and procedural complications	No					ZTJG	1965-12-12	Mexico	Cardiac disorder	L	NO	unlisted	unlisted	unlisted	non-serious	Not serious		Unknown	Unknown , 1 DF	50 mg , 1 DF QD	days; days	Unknown	Suspected	Not assessable	Not assessable	Closed				No
1	PHHY2017MX050546	Patient Oriented Program	2	Inappropriate schedule of product administration	Patient taking Entresto 200 mg QD	Not assessable	Not assessable			Condition Unchanged			Elderly (70-199 Y)	Female	Product administration errors and issues	Medication errors and other product use errors and issues	Injury, poisoning and procedural complications	No					ZAT	1933-10-15	Mexico	Cardiac failure	L	NO	unlisted	unlisted	unlisted	non-serious	Not serious		Not Reported	1 DF	1 DF QD	days	No Change	Suspected	Not assessable	Not assessable	Closed				No
1	PHHY2017MX055188	Patient Oriented Program	3	Inappropriate schedule of product administration	Patient taking 2 DF QD	Not assessable	Not assessable			Not Reported			Elderly (70-199 Y)	Male	Product administration errors and issues	Medication errors and other product use errors and issues	Injury, poisoning and procedural complications	No					PSH	1945-06-17	Mexico	Product used for unknown indication	L	NO	unlisted	unlisted	unlisted	non-serious	Not serious		Not Reported	2 DF	2 DF QD	days	Treatment Discontinued	Suspected	Not assessable	Not assessable	Closed				No
1	PHHY2017MX057418	Patient Oriented Program	2	Inappropriate schedule of product administration	Patient was taking Entresto tablet 100 mg, QD	Not assessable	Not assessable	2017-03-01	0	Complete Recovery	77	Years	Elderly (70-199 Y)	Male	Product administration errors and issues	Medication errors and other product use errors and issues	Injury, poisoning and procedural complications	No					ANJ	1939-08-31	Mexico	Hypertension	L	NO	unlisted	unlisted	unlisted	non-serious	Not serious		Complete Recovery	100 mg	100 mg QD	65 days	Not Applicable	Suspected	Not assessable	Not assessable	Closed		2017-05-03		No
1	PHHY2017MX058467	Patient Oriented Program	1	Inappropriate schedule of product administration	Took half tablet of Entresto 50 mg	Not assessable	Not assessable			Condition Unchanged			Adult (18-69 Y)	Female	Product administration errors and issues	Medication errors and other product use errors and issues	Injury, poisoning and procedural complications	No					EMEP	1961-01-28	Mexico	Cardiac failure	L	NO	unlisted	unlisted	unlisted	non-serious	Not serious		Condition Unchanged	Unknown	.5 DF	days	No Change	Suspected	Not assessable	Not assessable	Closed				No
1	PHHY2017MX061647	Patient Oriented Program	2	Inappropriate schedule of product administration	Patient taking 1 DF (100 mg) daily	Not assessable	Not assessable			Not Reported			Elderly (70-199 Y)	Male	Product administration errors and issues	Medication errors and other product use errors and issues	Injury, poisoning and procedural complications	No					RRL	1945-10-21	Mexico	Blood pressure abnormal	L	NO	unlisted	unlisted	unlisted	serious	Not serious		Not Reported	1 DF	1 DF QD	days	No Change	Suspected	Not assessable	Not assessable	Closed				No
1	PHHY2017MX075485	Patient Oriented Program	3	Inappropriate schedule of product administration	Entresto given at frequency of QD	Not assessable	Not assessable			Not Reported	65	Years	Adult (18-69 Y)	Female	Product administration errors and issues	Medication errors and other product use errors and issues	Injury, poisoning and procedural complications	No					LGJMDJ	1952-01-07	Mexico	Cardiac failure	L	NO	unlisted	unlisted	unlisted	serious	Not serious		Not Reported	2 DF	2 DF QD	325 days	Treatment Temp. Interrupted	Not Suspected	Not Suspected	Not assessable	Closed	2016-06-15	2017-04-20	325	No
1	PHHY2017MX082929	Patient Oriented Program	5	Inappropriate schedule of product administration	Entresto taken once daily	Not assessable	Not assessable	2016-10-01	0	Complete Recovery	73	Years	Elderly (70-199 Y)	Male	Product administration errors and issues	Medication errors and other product use errors and issues	Injury, poisoning and procedural complications	No					RIM	1943-05-11	Mexico	Cardiac failure	L	NO	unlisted	unlisted	unlisted	serious	Not serious		Fatal/Death	1 DF	1 DF QD	days	Not Applicable	Not Suspected	Not Suspected	Not assessable	Closed				Yes	2017-03-28	Pancreatitis
1	PHHY2017MX087598	Patient Oriented Program	1	Inappropriate schedule of product administration	One tablet of Entresto 50 mg daily	Not Suspected	Not Suspected	2017-05-01	0	Condition Unchanged			Elderly (70-199 Y)	Female	Product administration errors and issues	Medication errors and other product use errors and issues	Injury, poisoning and procedural complications	No					MYAMM	1933-07-18	Mexico	Coronary artery disease	L	NO	unlisted	unlisted	unlisted	non-serious	Not serious		Condition Unchanged	50 mg	50 mg QD	days	No Change	Not Suspected	Not Suspected	Not Suspected	Closed				No
1	PHHY2017MX089191	Patient Oriented Program	5	Inappropriate schedule of product administration	Received Entresto 100 mg once daily	Not assessable	Not assessable	2016	0	Complete Recovery	62	Years	Adult (18-69 Y)	Male	Product administration errors and issues	Medication errors and other product use errors and issues	Injury, poisoning and procedural complications	No					SRE	1954-05-01	Mexico	Cardiac failure	L	NO	unlisted	unlisted	unlisted	serious	Not serious		Fatal/Death	1 DF	1 DF QD	days	Not Applicable	Not Suspected	Not Suspected	Not assessable	Action/Submission				Yes	2017-06-03	Acute respiratory failure,Pulmonary oedema,Congestive cardiomyopathy,Cardiac failure
1	PHHY2017MX090518	Patient Oriented Program	2	Inappropriate schedule of product administration	Entresto at dose of 2 (50mg) daily	Not assessable	Not assessable			Not Reported			Elderly (70-199 Y)	Male	Product administration errors and issues	Medication errors and other product use errors and issues	Injury, poisoning and procedural complications	No					SAJJ	1935-02-04	Mexico	Product used for unknown indication	L	NO	unlisted	unlisted	unlisted	serious	Not serious		Fatal/Death	2 DF	2 DF QD	days	Not Applicable	Suspected	Not assessable	Not assessable	Closed				Yes		Death
1	PHHY2017MX090830	Patient Oriented Program	2	Inappropriate schedule of product administration	Took 3 tablets of Entresto 200 mg daily	Not assessable	Not assessable			Condition Unchanged			Elderly (70-199 Y)	Female	Product administration errors and issues	Medication errors and other product use errors and issues	Injury, poisoning and procedural complications	No					CIP	1925-06-29	Mexico	Hypertension	L	NO	unlisted	unlisted	unlisted	non-serious	Not serious		Not Reported	Unknown , 3 DF	200 mg , 3 DF QD	days; days	Dose increased	Suspected	Not assessable	Not assessable	Closed				No
1	PHHY2017MX090836	Patient Oriented Program	1	Inappropriate schedule of product administration	Took one tablet daily of Entresto 50 mg	Not assessable	Not assessable	2017-05-25	1	Condition Unchanged	78	Years	Elderly (70-199 Y)	Female	Product administration errors and issues	Medication errors and other product use errors and issues	Injury, poisoning and procedural complications	No					HJM	1939-01-05	Mexico	Infarction	L	NO	unlisted	unlisted	unlisted	non-serious	Not serious		Condition Unchanged	50 mg	50 mg QD	days	No Change	Suspected	Not assessable	Not assessable	Closed	2017-05-25			No
1	PHHY2017MX091037	Patient Oriented Program	1	Inappropriate schedule of product administration	Took Entresto 50 mg one tablet daily	Not assessable	Not assessable			Condition Unchanged			Adult (18-69 Y)	Male	Product administration errors and issues	Medication errors and other product use errors and issues	Injury, poisoning and procedural complications	Yes					SVLR	1949-06-02	Mexico	Cardiac failure	L	NO	unlisted	unlisted	unlisted	non-serious	Not serious		Condition Unchanged	50 mg	50 mg QD	days	No Change	Suspected	Not assessable	Not assessable	Closed				No
1	PHHY2017MX095069	Patient Oriented Program	1	Inappropriate schedule of product administration	Took Entresto once dail	Not assessable	Not assessable	2017-06-01	1	Condition Unchanged	69	Years	Adult (18-69 Y)	Female	Product administration errors and issues	Medication errors and other product use errors and issues	Injury, poisoning and procedural complications	No					VSG	1947-11-17	Mexico	Cardiac disorder	L	NO	unlisted	unlisted	unlisted	non-serious	Not serious		Condition Unchanged	1 DF	1 DF QD	days	No Change	Suspected	Not assessable	Not assessable	Closed	2017-06-01			No
1	PHHY2017MX095867	Patient Oriented Program	1	Inappropriate schedule of product administration	Patient took 1 tablet daily of Entresto 50 mg	Not assessable	Not assessable			Condition Unchanged			Elderly (70-199 Y)	Female	Product administration errors and issues	Medication errors and other product use errors and issues	Injury, poisoning and procedural complications	Yes					CVLDC	1939-10-16	Mexico	Cardiac failure	L	NO	unlisted	unlisted	unlisted	non-serious	Not serious		Condition Unchanged	50 mg	50 mg QD	days	No Change	Suspected	Not assessable	Not assessable	Closed				No
1	PHHY2017MX096712	Patient Oriented Program	1	Inappropriate schedule of product administration	Took Entresto once daily	Not assessable	Not assessable	2017-06-26	1	Condition Unchanged	62	Years	Adult (18-69 Y)	Female	Product administration errors and issues	Medication errors and other product use errors and issues	Injury, poisoning and procedural complications	No					BBJ	1955-02-16	Mexico	Heart rate increased	L	NO	unlisted	unlisted	unlisted	non-serious	Not serious		Condition Unchanged	50 mg	50 mg QD	days	No Change	Suspected	Not assessable	Not assessable	Closed	2017-06-26			No
1	PHHY2017MX097749	Patient Oriented Program	1	Inappropriate schedule of product administration	Received Entresto 50mg once daily	Not assessable	Not assessable			Condition Unchanged	54	Years	Adult (18-69 Y)	Male	Product administration errors and issues	Medication errors and other product use errors and issues	Injury, poisoning and procedural complications	No					MAJA	1963-03-02	Mexico	Cardiac failure	L	NO	unlisted	unlisted	unlisted	non-serious	Not serious		Condition Unchanged	1 DF	1 DF QD	days	No Change	Suspected	Not assessable	Not assessable	Closed				No
1	PHHY2017MX098171	Patient Oriented Program	3	Inappropriate schedule of product administration	The patient recieved 2 DF Entresto daily	Not assessable	Not assessable			Not Reported			Adult (18-69 Y)	Female	Product administration errors and issues	Medication errors and other product use errors and issues	Injury, poisoning and procedural complications	No					EMIE	1959-07-27	Mexico	Product used for unknown indication	L	NO	unlisted	unlisted	unlisted	non-serious	Not serious		Not Reported	2 DF	2 DF QD	days	No Change	Suspected	Not assessable	Not assessable	Closed				No
1	PHHY2017MX101353	Patient Oriented Program	1	Inappropriate schedule of product administration	Prescribed ½ tablet daily of Entresto 100mg	Not assessable	Not assessable	2017-06-02	1	Condition Unchanged	61	Years	Adult (18-69 Y)	Male	Product administration errors and issues	Medication errors and other product use errors and issues	Injury, poisoning and procedural complications	No					RJA	1956-03-22	Mexico	Cardiac disorder	L	NO	unlisted	unlisted	unlisted	non-serious	Not serious		Condition Unchanged	.5 mg	.5 mg QD	days	No Change	Suspected	Not assessable	Not assessable	Closed	2017-06-02			No
1	PHHY2017MX104265	Patient Oriented Program	3	Inappropriate schedule of product administration	Took Entresto 100 mg and 200 mg once daily by medical prescription	Not Suspected	Not Suspected	2017-01-01	31	Not Reported			Adult (18-69 Y)	Male	Product administration errors and issues	Medication errors and other product use errors and issues	Injury, poisoning and procedural complications	No					PMLL	1953-03-03	Mexico	Cardiomegaly	L	NO	unlisted	unlisted	unlisted	non-serious	Not serious		Not Reported	2 DF, 2 DF	2 DF QD, 2 DF QD	days; days	Dose increased	Not Suspected	Not Suspected	Not Suspected	Closed				No
1	PHHY2017MX104977	Patient Oriented Program	1	Inappropriate schedule of product administration	Took 1 tablet daily of entresto 100	Not assessable	Not assessable			Condition Unchanged			Adult (18-69 Y)	Female	Product administration errors and issues	Medication errors and other product use errors and issues	Injury, poisoning and procedural complications	No					GTU	1951-05-25	Mexico	Angina pectoris	L	NO	unlisted	unlisted	unlisted	non-serious	Not serious		Condition Unchanged	1 DF	1 DF QD	days	No Change	Suspected	Not assessable	Not assessable	Closed				No
1	PHHY2017MX105926	Patient Oriented Program	2	Inappropriate schedule of product administration	Patient prescribed 1 tablet of ENTRESTO 100 mg daily	Not assessable	Not assessable			Complete Recovery			Adult (18-69 Y)	Male	Product administration errors and issues	Medication errors and other product use errors and issues	Injury, poisoning and procedural complications	Yes					CZF	1950-02-05	Mexico	Product used for unknown indication	L	NO	unlisted	unlisted	unlisted	serious	Not serious		Fatal/Death	1 DF	1 DF QD	days	Not Applicable	Suspected	Not assessable	Not assessable	Closed				Yes		Death
1	PHHY2017MX106950	Patient Oriented Program	3	Inappropriate schedule of product administration	Took 1 tablet 50 mg daily of Entresto	Not assessable	Not Suspected			Condition Unchanged	57	Years	Adult (18-69 Y)	Male	Product administration errors and issues	Medication errors and other product use errors and issues	Injury, poisoning and procedural complications	No					MPFDJ	1960-09-15	Mexico	Cardiac disorder	L	NO	unlisted	unlisted	unlisted	non-serious	Not serious		Condition Unchanged	50 mg, 2 DF	50 mg QD, 2 DF QD	days; days	No Change	Suspected	Not assessable	Not Suspected	Closed				No
1	PHHY2017MX108254	Patient Oriented Program	2	Inappropriate schedule of product administration	Entresto taken as QD	Not assessable	Not Suspected			Not Reported			Elderly (70-199 Y)	Female	Product administration errors and issues	Medication errors and other product use errors and issues	Injury, poisoning and procedural complications	No					GRP	1938-03-05	Mexico	Cardiac disorder	L	NO	unlisted	unlisted	unlisted	serious	Not serious		Not Reported	2 DF	2 DF QD	days	Treatment Discontinued	Not Suspected	Not Suspected	Not Suspected	Closed				No
1	PHHY2017MX108302	Patient Oriented Program	2	Inappropriate schedule of product administration	Used 1 tablet daily of Entresto 50 mg	Not Suspected	Not Suspected			Complete Recovery			Elderly (70-199 Y)	Female	Product administration errors and issues	Medication errors and other product use errors and issues	Injury, poisoning and procedural complications	No					TNM	1933-05-08	Mexico	Product used for unknown indication	L	NO	unlisted	unlisted	unlisted	serious	Not serious		Fatal/Death	50 mg	50 mg QD	days	Not Applicable	Not Suspected	Not Suspected	Not Suspected	Closed				Yes		Gastrointestinal haemorrhage
1	PHHY2017MX108822	Patient Oriented Program	1	Inappropriate schedule of product administration	Used ½ tablet of Entresto 50 mg by medical prescription	Not assessable	Not assessable			Condition Unchanged			Elderly (70-199 Y)	Male	Product administration errors and issues	Medication errors and other product use errors and issues	Injury, poisoning and procedural complications	No					PAJ	1941-08-09	Mexico	Blood pressure abnormal	L	NO	unlisted	unlisted	unlisted	non-serious	Not serious		Condition Unchanged	Unknown , Unknown	50 mg , 1.5 DF	days; days	No Change	Suspected	Not assessable	Not assessable	Closed				No
1	PHHY2017MX109639	Patient Oriented Program	4	Inappropriate schedule of product administration	Entresto prescribed daily	Not assessable	Not assessable	2017-06-23	1	Not Reported	23	Years	Adult (18-69 Y)	Female	Product administration errors and issues	Medication errors and other product use errors and issues	Injury, poisoning and procedural complications	No					GSMJ	1993-09-19	Mexico	Hypertension	L	NO	unlisted	unlisted	unlisted	serious	Not serious		Condition Unchanged	2 DF	2 DF QD	days	No Change	Not Suspected	Not Suspected	Not assessable	Action/Submission	2017-06-23			No
1	PHHY2017MX113532	Patient Oriented Program	4	Inappropriate schedule of product administration	Used 1 tablet of Entresto (50 mg) daily	Not assessable	Not assessable	2017-06-01	0	Complete Recovery	81	Years	Elderly (70-199 Y)	Female	Product administration errors and issues	Medication errors and other product use errors and issues	Injury, poisoning and procedural complications	No					EMMDC	1935-11-17	Mexico	Myocardial ischaemia	L	NO	unlisted	unlisted	unlisted	serious	Not serious		Condition Unchanged	50 mg	50 mg QD	days	Treatment Discontinued	Not Suspected	Not Suspected	Not assessable	Closed		2017-08-20		No
1	PHHY2017MX118815	Patient Oriented Program	2	Inappropriate schedule of product administration	Entresto 50 mg prescribed at 1 tablet daily	Not Suspected	Not Suspected			Condition Unchanged			Elderly (70-199 Y)	Male	Product administration errors and issues	Medication errors and other product use errors and issues	Injury, poisoning and procedural complications	No					PCR	1944-01-14	Mexico	Cardiac failure	L	NO	unlisted	unlisted	unlisted	non-serious	Not serious		Condition Unchanged	1 DF	1 DF QD	days	No Change	Suspected	Not assessable	Not Suspected	Closed				No
1	PHHY2017MX119297	Patient Oriented Program	1	Inappropriate schedule of product administration	Patient took 1 tablet daily of Entresto100 mg	Not assessable	Not assessable			Complete Recovery			Adult (18-69 Y)	Male	Product administration errors and issues	Medication errors and other product use errors and issues	Injury, poisoning and procedural complications	No					MBE	1957-07-04	Mexico	Product used for unknown indication	L	NO	unlisted	unlisted	unlisted	non-serious	Not serious		Complete Recovery	1 DF	1 DF QD	days	Treatment Discontinued	Suspected	Not assessable	Not assessable	Closed				No
1	PHHY2017MX119409	Patient Oriented Program	1	Inappropriate schedule of product administration	would take 1 tablet of ENTRESTO 100 MG daily	Not assessable	Not assessable			Complete Recovery			Adult (18-69 Y)	Female	Product administration errors and issues	Medication errors and other product use errors and issues	Injury, poisoning and procedural complications	No					CQG	1963-04-11	Mexico	Product used for unknown indication	L	NO	unlisted	unlisted	unlisted	non-serious	Not serious		Complete Recovery	100 mg	100 mg QD	days	Treatment Discontinued	Suspected	Not assessable	Not assessable	Closed				No
1	PHHY2017MX119433	Patient Oriented Program	1	Inappropriate schedule of product administration	Was taking 1 tablet daily of Entresto 200 mg	Not assessable	Not assessable			Condition Unchanged	80	Years	Elderly (70-199 Y)	Male	Product administration errors and issues	Medication errors and other product use errors and issues	Injury, poisoning and procedural complications	No					BVR	1937-09-20	Mexico	Diabetes mellitus	L	NO	unlisted	unlisted	unlisted	non-serious	Not serious		Condition Unchanged	200 mg	200 mg QD	days	No Change	Suspected	Not assessable	Not assessable	Closed				No
1	PHHY2017MX119494	Patient Oriented Program	1	Inappropriate schedule of product administration	Took Entresto 100 mg / 200 mg at a dose of 1 tablet daily by medical prescription (off-label use)	Not Suspected	Not Suspected			Condition Unchanged			Adult (18-69 Y)	Male	Product administration errors and issues	Medication errors and other product use errors and issues	Injury, poisoning and procedural complications	Yes					GRJ	1959-11-05	Mexico	Product used for unknown indication	L	NO	unlisted	unlisted	unlisted	non-serious	Not serious		Condition Unchanged	100 mg, 200 mg	100 mg QD, 200 mg QD	days; days	No Change	Not Suspected	Not Suspected	Not Suspected	Closed				No
1	PHHY2017MX120404	Patient Oriented Program	1	Inappropriate schedule of product administration	Took 1 tablet daily of Entresto 100mg	Not assessable	Not assessable			Condition Unchanged			Adult (18-69 Y)	Male	Product administration errors and issues	Medication errors and other product use errors and issues	Injury, poisoning and procedural complications	No					PAD	1977-09-18	Mexico	Cardiac failure	L	NO	unlisted	unlisted	unlisted	non-serious	Not serious		Condition Unchanged	Unknown , 100 mg	Unknown , 100 mg QD	days; days	No Change	Suspected	Not assessable	Not assessable	Closed				No
1	PHHY2017MX123735	Patient Oriented Program	1	Inappropriate schedule of product administration	Patient took 1 tablet of Entresto 50 mg daily by medical prescription	Not assessable	Not assessable	2017-02-01	1	Condition Unchanged	59	Years	Adult (18-69 Y)	Male	Product administration errors and issues	Medication errors and other product use errors and issues	Injury, poisoning and procedural complications	No					HJM	1957-02-24	Mexico	Cardiac failure	L	NO	unlisted	unlisted	unlisted	non-serious	Not serious		Not Reported	50 mg	50 mg QD	days	No Change	Suspected	Not assessable	Not assessable	Closed	2017-02-01			No
1	PHHY2017MX126849	Patient Oriented Program	1	Inappropriate schedule of product administration	Received one tablet daily of Entresto 50 mg	Not assessable	Not assessable			Complete Recovery				Male	Product administration errors and issues	Medication errors and other product use errors and issues	Injury, poisoning and procedural complications	No					SMAO		Mexico	Product used for unknown indication	L	NO	unlisted	unlisted	unlisted	non-serious	Not serious		Complete Recovery	1 DF	1 DF QD	days	Treatment Discontinued	Suspected	Not assessable	Not assessable	Closed				No
1	PHHY2017MX127239	Patient Oriented Program	1	Inappropriate schedule of product administration	Took ½ tablet of Entresto 50 mg daily by medical prescription	Not assessable	Not assessable			Condition Unchanged			Elderly (70-199 Y)	Female	Product administration errors and issues	Medication errors and other product use errors and issues	Injury, poisoning and procedural complications	Yes					DLVMC	1936-09-11	Mexico	Cerebrovascular disorder	L	NO	unlisted	unlisted	unlisted	non-serious	Not serious		Condition Unchanged	.5 DF	.5 DF QD	days	No Change	Suspected	Not assessable	Not assessable	Closed				No
1	PHHY2017MX127400	Patient Oriented Program	7	Inappropriate schedule of product administration	Entresto 50 mg used at the dose of 1 tablet once daily	Not Suspected	Not Suspected			Condition Unchanged			Elderly (70-199 Y)	Female	Product administration errors and issues	Medication errors and other product use errors and issues	Injury, poisoning and procedural complications	No					CCCA	1936-12-08	Mexico	Cardiac disorder	L	NO	unlisted	unlisted	unlisted	non-serious	Not serious		Not Reported	1 DF	1 DF QD	days	No Change	Not Suspected	Not Suspected	Not Suspected	Closed				No
1	PHHY2017MX128787	Patient Oriented Program	1	Inappropriate schedule of product administration	Took Entresto 50 mg at a dose of half tablet daily	Not assessable	Not assessable			Condition Unchanged			Elderly (70-199 Y)	Male	Product administration errors and issues	Medication errors and other product use errors and issues	Injury, poisoning and procedural complications	No					ZJJG	1945-04-17	Mexico	Product used for unknown indication	L	NO	unlisted	unlisted	unlisted	non-serious	Not serious		Condition Unchanged	Unknown	Unknown QD	days	No Change	Suspected	Not assessable	Not assessable	Closed				No
1	PHHY2017MX131781	Patient Oriented Program	1	Inappropriate schedule of product administration	Took 1 tablet of Entresto 100 mg at night	Not assessable	Not assessable			Condition Unchanged			Adult (18-69 Y)	Male	Product administration errors and issues	Medication errors and other product use errors and issues	Injury, poisoning and procedural complications	No					ARD	1948-10-09	Mexico	Cardiac disorder	L	NO	unlisted	unlisted	unlisted	non-serious	Not serious		Condition Unchanged	1 DF	1 DF QD	days	No Change	Suspected	Not assessable	Not assessable	Closed				No
1	PHHY2017MX137687	Patient Oriented Program	1	Inappropriate schedule of product administration	The patient took 3 tablets of Entresto 100 mg daily	Not assessable	Not assessable			Complete Recovery			Elderly (70-199 Y)	Female	Product administration errors and issues	Medication errors and other product use errors and issues	Injury, poisoning and procedural complications	No					SAG	1943-10-25	Mexico	Product used for unknown indication	L	NO	unlisted	unlisted	unlisted	non-serious	Not serious		Complete Recovery	300 mg	100 mg TID	days	Treatment Discontinued	Suspected	Not assessable	Not assessable	Closed				No
1	PHHY2017MX138538	Patient Oriented Program	1	Inappropriate schedule of product administration	Took 1 tablet daily of Entresto 50 mg	Not Suspected	Not Suspected			Complete Recovery			Adult (18-69 Y)	Female	Product administration errors and issues	Medication errors and other product use errors and issues	Injury, poisoning and procedural complications	No					TCR	1951-05-22	Mexico	Cardiac failure	L	NO	unlisted	unlisted	unlisted	non-serious	Not serious		Complete Recovery	50 mg, Unknown	50 mg QD, 150 mg	days; days	Dose increased	Not Suspected	Not Suspected	Not Suspected	Closed				No
1	PHHY2017MX139489	Patient Oriented Program	3	Inappropriate schedule of product administration	Took Entresto 50 mg 1 tablet at night	Not assessable	Not assessable	2017-09-06	13	Condition Unchanged	58	Years	Adult (18-69 Y)	Female	Product administration errors and issues	Medication errors and other product use errors and issues	Injury, poisoning and procedural complications	No					FSR	1948-12-22	Mexico	Product used for unknown indication	L	NO	unlisted	unlisted	unlisted	non-serious	Not serious		Condition Unchanged	50 mg	50 mg QD	days	No Change	Suspected	Not assessable	Not assessable	Closed	2017-09-06			No
1	PHHY2017MX141625	Patient Oriented Program	1	Inappropriate schedule of product administration	Was prescribed to split the Entresto tablet	Not assessable	Not assessable			Condition Unchanged			Elderly (70-199 Y)	Female	Product administration errors and issues	Medication errors and other product use errors and issues	Injury, poisoning and procedural complications	No					OZMS	1937-09-11	Mexico	Cardiac disorder	L	NO	unlisted	unlisted	unlisted	non-serious	Not serious		Condition Unchanged	.5 DF	.5 DF QD	days	No Change	Suspected	Not assessable	Not assessable	Closed				No
1	PHHY2017MX143207	Patient Oriented Program	1	Inappropriate schedule of product administration	Patient took 1 tablet of Entresto 50 mg	Not assessable	Not assessable			Not Reported			Adult (18-69 Y)	Male	Product administration errors and issues	Medication errors and other product use errors and issues	Injury, poisoning and procedural complications	No					MFV	1951-02-21	Mexico	Cardiac disorder	L	NO	unlisted	unlisted	unlisted	non-serious	Not serious		Not Reported	50 mg, 100 mg, 100 mg	50 mg QD, 50 mg BID, 100 mg QD	days; days; days	No Change	Suspected	Not assessable	Not assessable	Closed				No
1	PHHY2017MX144866	Patient Oriented Program	2	Inappropriate schedule of product administration	Took 1 tablet daily of Entresto 50 MG	Not Suspected	Not Suspected			Complete Recovery			Elderly (70-199 Y)	Female	Product administration errors and issues	Medication errors and other product use errors and issues	Injury, poisoning and procedural complications	No					AEAMDC	1939-07-07	Mexico	Cardiac failure	L	NO	unlisted	unlisted	unlisted	serious	Not serious		Not Reported	1 DF	1 DF QD	days	No Change	Not Suspected	Not Suspected	Not Suspected	Closed				No
1	PHHY2017MX145552	Patient Oriented Program	1	Inappropriate schedule of product administration	Half tablet of Entresto 200 mg daily by medical prescription	Not Suspected	Not Suspected			Not Reported			Adult (18-69 Y)	Male	Product administration errors and issues	Medication errors and other product use errors and issues	Injury, poisoning and procedural complications	No					LDLOFA	1951-01-05	Mexico	Product used for unknown indication	L	NO	unlisted	unlisted	unlisted	non-serious	Not serious		Not Reported	.5 DF	.5 DF QD	days	Not Applicable	Not Suspected	Not Suspected	Not Suspected	Closed				No
1	PHHY2017MX146038	Patient Oriented Program	4	Inappropriate schedule of product administration	Entresto was taken 2 DF, QD	Not assessable	Not assessable			Not Reported	88	Years	Elderly (70-199 Y)	Male	Product administration errors and issues	Medication errors and other product use errors and issues	Injury, poisoning and procedural complications	No					GCD	1928-09-13	Mexico	Platelet count decreased	L	NO	unlisted	unlisted	unlisted	serious	Not serious		Fatal/Death	2 DF, Unknown	2 DF QD, 1.5 DF	days; days	Not Applicable	Not Suspected	Not Suspected	Not assessable	Closed		2017-07-15		Yes	2017-07-18	Metastases to spleen
1	PHHY2017MX146973	Patient Oriented Program	2	Inappropriate schedule of product administration	Took 2 tablets once daily of Entresto 100 mg	Not assessable	Not assessable			Condition Unchanged			Adult (18-69 Y)	Female	Product administration errors and issues	Medication errors and other product use errors and issues	Injury, poisoning and procedural complications	No					HLMDCC	1953-07-03	Mexico	Product used for unknown indication	L	NO	unlisted	unlisted	unlisted	serious	Not serious		Not Reported	2 DF	2 DF QD	days	No Change	Suspected	Not assessable	Not assessable	Closed				No
1	PHHY2017MX147689	Patient Oriented Program	5	Inappropriate schedule of product administration	Entresto received three times a day	Not Suspected	Not Suspected			Condition Unchanged			Elderly (70-199 Y)	Male	Product administration errors and issues	Medication errors and other product use errors and issues	Injury, poisoning and procedural complications	No					GHJ	1944-11-24	Mexico	Blood pressure increased	L	NO	unlisted	unlisted	unlisted	non-serious	Not serious		Not Reported	Unknown , Unknown , 600 mg	50 mg , 100 mg , 200 mg TID	days; days; days	Dose Adjusted	Not Suspected	Not Suspected	Not Suspected	Closed				No
1	PHHY2017MX148108	Patient Oriented Program	1	Inappropriate schedule of product administration	Used 1 tablet in the morning of Entresto 50 mg	Not assessable	Not assessable	2017-06-18	1	Condition Unchanged	90	Years	Elderly (70-199 Y)	Male	Product administration errors and issues	Medication errors and other product use errors and issues	Injury, poisoning and procedural complications	No					COCE	1927-04-07	Mexico	Hypertension	L	NO	unlisted	unlisted	unlisted	non-serious	Not serious		Condition Unchanged	Unknown	Unknown QD	days	No Change	Suspected	Not assessable	Not assessable	Closed	2017-06-18			No
1	PHHY2017MX149549	Patient Oriented Program	2	Inappropriate schedule of product administration	Entresto was taken 2 DF (50 mg), daily	Not assessable	Not assessable			Not Reported			Elderly (70-199 Y)	Female	Product administration errors and issues	Medication errors and other product use errors and issues	Injury, poisoning and procedural complications	No					EMMG	1943-08-07	Mexico	Product used for unknown indication	L	NO	unlisted	unlisted	unlisted	serious	Not serious		Fatal/Death	2 DF	2 DF QD	days	Not Applicable	Suspected	Not assessable	Not assessable	Closed				Yes		Death
1	PHHY2017MX151283	Patient Oriented Program	2	Inappropriate schedule of product administration	Prescribed Entresto 50 mg 1 tablet in the night (off label use)	Not assessable	Not assessable			Not Reported	84	Years	Elderly (70-199 Y)	Female	Product administration errors and issues	Medication errors and other product use errors and issues	Injury, poisoning and procedural complications	No					VAMJ	1932-10-07	Mexico	Hypertension	L	NO	unlisted	unlisted	unlisted	non-serious	Not serious		Not Reported	50 mg, Unknown	50 mg QD, 100 mg	days; days	Unknown	Suspected	Not assessable	Not assessable	Closed				No
1	PHHY2017MX152104	Patient Oriented Program	2	Inappropriate schedule of product administration	Patient received Entresto 100mg daily	Not assessable	Not assessable	2017-09-25	1	Condition Unchanged	61	Years	Adult (18-69 Y)	Male	Product administration errors and issues	Medication errors and other product use errors and issues	Injury, poisoning and procedural complications	No					RRA	1956-08-05	Mexico	Cardiac failure	L	NO	unlisted	unlisted	unlisted	non-serious	Not serious		Not Reported	1 DF	1 DF QD	days	No Change	Suspected	Not assessable	Not assessable	Action/Submission	2017-09-25			No
1	PHHY2017MX153984	Patient Oriented Program	2	Inappropriate schedule of product administration	Entresto was taken at 2 DF, daily	Not assessable	Not assessable			Not Reported			Elderly (70-199 Y)	Male	Product administration errors and issues	Medication errors and other product use errors and issues	Injury, poisoning and procedural complications	No					GGA	1922-09-26	Mexico	Product used for unknown indication	L	NO	unlisted	unlisted	unlisted	non-serious	Not serious		Not Reported	2 DF	2 DF QD	days	No Change	Suspected	Not assessable	Not assessable	Closed				No
1	PHHY2017MX158155	Patient Oriented Program	6	Inappropriate schedule of product administration	Entresto was given 2 DF, QD	Not assessable	Not assessable	2017-05-01	0	Condition Unchanged	51	Years	Adult (18-69 Y)	Male	Product administration errors and issues	Medication errors and other product use errors and issues	Injury, poisoning and procedural complications	No					DLRPA	1966-08-05	Mexico	Cardiac failure	L	NO	unlisted	unlisted	unlisted	serious	Not serious		Not Reported	2 DF	1 DF BID	days	No Change	Not Suspected	Not Suspected	Not assessable	Closed	2017-05-15			No
1	PHHY2017MX159008	Patient Oriented Program	1	Inappropriate schedule of product administration	Starting dose of 2 DF (200 mg) daily	Suspect	Suspect			Condition Unchanged			Adult (18-69 Y)	Male	Product administration errors and issues	Medication errors and other product use errors and issues	Injury, poisoning and procedural complications	No					SPS	1960-02-21	Mexico	Cardiac disorder	L	NO	unlisted	unlisted	unlisted	non-serious	Not serious		Condition Unchanged	2 DF	2 DF QD	days	No Change	Suspected	Suspect	Suspect	Closed				No
1	PHHY2017MX159125	Patient Oriented Program	4	Inappropriate schedule of product administration	Patient received Entresto 100mg daily	Not Suspected	Not Suspected			Not Reported	68	Years	Adult (18-69 Y)	Male	Product administration errors and issues	Medication errors and other product use errors and issues	Injury, poisoning and procedural complications	No					CML	1948-11-14	Mexico	Cardiac disorder	L	NO	unlisted	unlisted	unlisted	serious	Not serious		Fatal/Death	Unknown , 2 DF	2 DF , 2 DF QD	days; days	Not Applicable	Not Suspected	Not Suspected	Not Suspected	Closed				Yes	2017-09-13	Death
1	PHHY2017MX159199	Patient Oriented Program	2	Inappropriate schedule of product administration	Patient took Entresto 100mg daily	Not assessable	Not assessable			Condition Unchanged			Elderly (70-199 Y)	Male	Product administration errors and issues	Medication errors and other product use errors and issues	Injury, poisoning and procedural complications	No					PMSI	1939-11-21	Mexico	Cardiac disorder	L	NO	unlisted	unlisted	unlisted	non-serious	Not serious		Condition Improving	2 DF	2 DF QD	days	No Change	Suspected	Not assessable	Not assessable	Closed				No
1	PHHY2017MX159704	Patient Oriented Program	2	Inappropriate schedule of product administration	Took Entresto 100 mg at the dose of 2 tablets daily	Not assessable	Not assessable		316	Not Reported	75		Elderly (70-199 Y)	Female	Product administration errors and issues	Medication errors and other product use errors and issues	Injury, poisoning and procedural complications	No					BZIE	1942-10-16	Mexico	Cardiac failure	L	NO	unlisted	unlisted	unlisted	non-serious	Not serious		Not Reported	2 DF	2 DF QD	days	No Change	Suspected	Not assessable	Not assessable	Closed	2016-11-23			No
1	PHHY2017MX160926	Patient Oriented Program	1	Inappropriate schedule of product administration	Prescribed Entresto 100 mg ½ tablet every 24 hours	Not Suspected	Not Suspected			Not Reported			Adult (18-69 Y)	Male	Product administration errors and issues	Medication errors and other product use errors and issues	Injury, poisoning and procedural complications	No					FJH	1962-08-22	Mexico	Cardiac disorder	L	NO	unlisted	unlisted	unlisted	non-serious	Not serious		Not Reported	.5 DF	.5 DF QD	days	Not Applicable	Not Suspected	Not Suspected	Not Suspected	Closed				No
1	PHHY2017MX160931	Patient Oriented Program	5	Inappropriate schedule of product administration	Used 1 tablet daily of Entresto 50 mg	Not assessable	Not assessable	2017-07-01	0	Complete Recovery	57	Years	Adult (18-69 Y)	Male	Product administration errors and issues	Medication errors and other product use errors and issues	Injury, poisoning and procedural complications	No					JCM	1960-09-02	Mexico	Ischaemic cardiomyopathy	L	NO	unlisted	unlisted	unlisted	serious	Not serious		Fatal/Death	2 DF, 50 mg	1 DF Q12H, 50 mg QD	days; days	Not Applicable	Not Suspected	Not Suspected	Not assessable	Action/Submission	2017-07-15			Yes	2017-09-16	Arrhythmia
1	PHHY2017MX161430	Patient Oriented Program	1	Inappropriate schedule of product administration	Took Entresto 200 MG, 1 tablet every 24 HRS	Not assessable	Not assessable	2017-10-02	1	Condition Unchanged	58	Years	Adult (18-69 Y)	Female	Product administration errors and issues	Medication errors and other product use errors and issues	Injury, poisoning and procedural complications	No					CSMDC	1959-04-11	Mexico	Blood pressure abnormal	L	NO	unlisted	unlisted	unlisted	non-serious	Not serious		Condition Unchanged	Unknown , 1 DF	100 mg , 1 DF QD	days; days	No Change	Suspected	Not assessable	Not assessable	Closed				No
1	PHHY2017MX162117	Patient Oriented Program	1	Inappropriate schedule of product administration	Took 1 daily tablet of Entresto 50 mg	Not assessable	Not assessable			Condition Unchanged	87	Years	Elderly (70-199 Y)	Female	Product administration errors and issues	Medication errors and other product use errors and issues	Injury, poisoning and procedural complications	No					RMV	1929-11-02	Mexico	Hypertension	L	NO	unlisted	unlisted	unlisted	non-serious	Not serious		Condition Unchanged	50 mg	50 mg QD	days	No Change	Suspected	Not assessable	Not assessable	Closed				No
1	PHHY2017MX162179	Patient Oriented Program	1	Inappropriate schedule of product administration	Physician prescribed a half tablet of Entresto 50 mg daily	Not assessable	Not assessable	2017-10-28	1	Condition Unchanged	75	Years	Elderly (70-199 Y)	Female	Product administration errors and issues	Medication errors and other product use errors and issues	Injury, poisoning and procedural complications	No					BGF	1942-01-20	Mexico	Cardiac disorder	L	YES	unlisted	unlisted	unlisted	non-serious	Not serious		Condition Unchanged	.5 DF	.5 DF QD	days	No Change	Suspected	Not assessable	Not assessable	Closed	2017-10-28			No
1	PHHY2017MX163850	Patient Oriented Program	1	Inappropriate schedule of product administration	Took half tablet daily of Entresto 100 mg	Not assessable	Not assessable			Condition Unchanged			Elderly (70-199 Y)	Male	Product administration errors and issues	Medication errors and other product use errors and issues	Injury, poisoning and procedural complications	No					CFO	1941-12-02	Mexico	Cardiac disorder	L	NO	unlisted	unlisted	unlisted	non-serious	Not serious		Condition Unchanged	.5 DF	.5 DF QD	days	No Change	Suspected	Not assessable	Not assessable	Closed				No
1	PHHY2017MX165531	Patient Oriented Program	2	Inappropriate schedule of product administration	Took 1 daily tablet of Entresto 100mg by medical prescription	Not assessable	Not assessable			Not Reported			Adult (18-69 Y)	Female	Product administration errors and issues	Medication errors and other product use errors and issues	Injury, poisoning and procedural complications	No					ELME	1965-11-09	Mexico	Hypertension	L	NO	unlisted	unlisted	unlisted	serious	Not serious		Not Reported	1 DF	1 DF QD	days	No Change	Not Suspected	Not Suspected	Not assessable	Closed				No
1	PHHY2017MX166741	Patient Oriented Program	1	Inappropriate schedule of product administration	Took 1 tablet once daily of Entresto 100 mg	Not assessable	Not assessable			Condition Unchanged			Adult (18-69 Y)	Male	Product administration errors and issues	Medication errors and other product use errors and issues	Injury, poisoning and procedural complications	No					MCJL	1965-08-19	Mexico	Cardiac disorder	L	NO	unlisted	unlisted	unlisted	non-serious	Not serious		Condition Unchanged	1 DF	1 DF QD	days	No Change	Suspected	Not assessable	Not assessable	Closed				No
1	PHHY2017MX168257	Patient Oriented Program	1	Inappropriate schedule of product administration	Took 1 tablet of Entresto 100mg daily	Not assessable	Not assessable			Condition Unchanged			Elderly (70-199 Y)	Male	Product administration errors and issues	Medication errors and other product use errors and issues	Injury, poisoning and procedural complications	No					PRBAL	1937-02-20	Mexico	Cardiac disorder	L	NO	unlisted	unlisted	unlisted	non-serious	Not serious		Condition Unchanged	1 DF	1 DF QD	days	No Change	Suspected	Not assessable	Not assessable	Closed				No
1	PHHY2017MX171545	Patient Oriented Program	5	Inappropriate schedule of product administration	Took 1 daily tablet of entresto 50 MG	Not assessable	Not assessable			Condition Unchanged			Adult (18-69 Y)	Male	Product administration errors and issues	Medication errors and other product use errors and issues	Injury, poisoning and procedural complications	No					MJG	1957-02-22	Mexico	Cardiac failure	L	NO	unlisted	unlisted	unlisted	non-serious	Not serious		Condition Unchanged	1 DF	1 DF QD	days	No Change	Suspected	Not assessable	Not assessable	Closed	2017-11-11			No
1	PHHY2017MX175300	Patient Oriented Program	9	Inappropriate schedule of product administration	Took 1 tablet a day by medical prescription	Not assessable	Not assessable	2017-04-01	0	Complete Recovery	88	Years	Elderly (70-199 Y)	Male	Product administration errors and issues	Medication errors and other product use errors and issues	Injury, poisoning and procedural complications	No					MAG	1929-08-06	Mexico	Cardiac failure	L	NO	unlisted	unlisted	unlisted	serious	Not serious		Fatal/Death	50 mg	50 mg QD	days	Not Applicable	Not Suspected	Not Suspected	Not assessable	Closed	2017-06-15	2017-10-15		Yes	2017-10-19	Respiratory failure
1	PHHY2017MX176660	Patient Oriented Program	6	Inappropriate schedule of product administration	Entresto 2 DF (200 mg), QD	Not assessable	Not assessable			Not Reported	87	Years	Elderly (70-199 Y)	Female	Product administration errors and issues	Medication errors and other product use errors and issues	Injury, poisoning and procedural complications	No					ADMO	1930-08-23	Mexico	Blood pressure abnormal	L	NO	unlisted	unlisted	unlisted	serious	Not serious		Unknown	2 DF	2 DF QD	days	Unknown	Not Suspected	Not Suspected	Not assessable	Closed	2017-10-15			No
1	PHHY2017MX180530	Patient Oriented Program	4	Inappropriate schedule of product administration	Took Entresto 50 mg at the dose of 1 tablet once daily	Not Suspected	Not Suspected	2017-11-13	1	Condition Unchanged	85	Years	Elderly (70-199 Y)	Male	Product administration errors and issues	Medication errors and other product use errors and issues	Injury, poisoning and procedural complications	No					CHS	1931-12-21	Mexico	Blood pressure decreased	L	NO	unlisted	unlisted	unlisted	serious	Not serious		Not Reported	50 mg	50 mg QD	days	No Change	Not Suspected	Not Suspected	Not Suspected	Action/Submission	2017-11-13			No
1	PHHY2017MX183750	Patient Oriented Program	3	Inappropriate schedule of product administration	Prescribed 1 tablet at night of Entresto 50 mg	Not assessable	Not assessable	2017-07-01	0	Not Reported	72	Years	Elderly (70-199 Y)	Male	Product administration errors and issues	Medication errors and other product use errors and issues	Injury, poisoning and procedural complications	No					SGR	1945-10-24	Mexico	Cardiac disorder	L	NO	unlisted	unlisted	unlisted	serious	Not serious		Not Reported	50 mg, 50 mg, 1 DF	50 mg QD, 50 mg QD, 1 DF QD	days; days; days	Treatment Temp. Interrupted	Not Suspected	Not Suspected	Not assessable	Action/Submission	2017-07-15			No
1	PHHY2017MX185211	Patient Oriented Program	1	Inappropriate schedule of product administration	Patient took 1 tablet daily of Entresto 50 mg	Not assessable	Not assessable			Complete Recovery			Adult (18-69 Y)	Male	Product administration errors and issues	Medication errors and other product use errors and issues	Injury, poisoning and procedural complications	No					ASA	1950-11-30	Mexico	Product used for unknown indication	L	NO	unlisted	unlisted	unlisted	non-serious	Not serious		Complete Recovery	50 mg	50 mg QD	days	Treatment Discontinued	Suspected	Not assessable	Not assessable	Closed				No
1	PHHY2017MX186263	Patient Oriented Program	2	Inappropriate schedule of product administration	Used 1 tablet daily of Entresto 50 mg	Not assessable	Not assessable			Condition Unchanged			Elderly (70-199 Y)	Male	Product administration errors and issues	Medication errors and other product use errors and issues	Injury, poisoning and procedural complications	No					RGL	1929-09-29	Mexico	Product used for unknown indication	L	NO	unlisted	unlisted	unlisted	non-serious	Not serious		Not Reported	1 DF	1 DF QD	days	No Change	Suspected	Not assessable	Not assessable	Closed				No
1	PHHY2017MX186374	Patient Oriented Program	1	Inappropriate schedule of product administration	Physician prescribed Entresto 50mg ½ tablet daily	Not assessable	Not assessable			Complete Recovery	78	Years	Elderly (70-199 Y)	Male	Product administration errors and issues	Medication errors and other product use errors and issues	Injury, poisoning and procedural complications	No					NNG	1939-05-09	Mexico	Product used for unknown indication	L	NO	unlisted	unlisted	unlisted	non-serious	Not serious		Complete Recovery	.5 DF, 1 DF	.5 DF QD, 1 DF QD	days; days	No Change	Suspected	Not assessable	Not assessable	Closed				No
1	PHHY2017MX188826	Patient Oriented Program	1	Inappropriate schedule of product administration	Used Entresto 100 mg at a dose of 1 tablet per day	Not Suspected	Not Suspected			Not Reported			Elderly (70-199 Y)	Female	Product administration errors and issues	Medication errors and other product use errors and issues	Injury, poisoning and procedural complications	No					ATS	1941-06-26	Mexico	Asphyxia	L	NO	unlisted	unlisted	unlisted	non-serious	Not serious		Not Reported	100 mg	100 mg QD	days	No Change	Not Suspected	Not Suspected	Not Suspected	Closed				No
1	PHHY2017MX190713	Patient Oriented Program	3	Inappropriate schedule of product administration	Entresto prescribed once daily	Not assessable	Not assessable			Not Reported			Adult (18-69 Y)	Male	Product administration errors and issues	Medication errors and other product use errors and issues	Injury, poisoning and procedural complications	No					MCADJ	1954-05-03	Mexico	Product use in unapproved indication	L	NO	unlisted	unlisted	unlisted	non-serious	Not serious		Not Reported	100 mg, 50 mg	50 mg Q12H, 50 mg QD	days; days	Dose reduced	Suspected	Not assessable	Not assessable	Closed				No
1	PHHY2017MX191130	Patient Oriented Program	1	Inappropriate schedule of product administration	Took 4 tablets of Entresto 50 mg	Not Suspected	Not Suspected			Not Reported			Adult (18-69 Y)	Male	Product administration errors and issues	Medication errors and other product use errors and issues	Injury, poisoning and procedural complications	No					FGJI	1956-01-26	Mexico	Cardiac disorder	L	NO	unlisted	unlisted	unlisted	non-serious	Not serious		Not Reported	4 DF, 1 DF	4 DF QD, .5 DF BID	days; days	No Change	Not Suspected	Not Suspected	Not Suspected	Closed				No
1	PHHY2017MX193200	Patient Oriented Program	1	Inappropriate schedule of product administration	Took Entresto 50 mg at the dose of 1 tablet daily	Not assessable	Not assessable			Condition Unchanged			Adult (18-69 Y)	Male	Product administration errors and issues	Medication errors and other product use errors and issues	Injury, poisoning and procedural complications	No					UAO	1952-11-08	Mexico	Cardiac disorder	L	NO	unlisted	unlisted	unlisted	non-serious	Not serious		Condition Unchanged	50 mg	50 mg QD	days	No Change	Suspected	Not assessable	Not assessable	Closed				No
1	PHHY2017MX193404	Patient Oriented Program	1	Inappropriate schedule of product administration	Took 1 tablet of Entresto 50mg	Not Suspected	Not Suspected	2017-09-20	1	Condition Unchanged	56	Years	Adult (18-69 Y)	Female	Product administration errors and issues	Medication errors and other product use errors and issues	Injury, poisoning and procedural complications	No					VAV	1961-04-01	Mexico	Hypertrophic cardiomyopathy	L	NO	unlisted	unlisted	unlisted	non-serious	Not serious		Condition Unchanged	50 mg	50 mg QD	days	Unknown	Not Suspected	Not Suspected	Not Suspected	Closed	2017-09-20			No
1	PHHY2017MX193916	Patient Oriented Program	4	Inappropriate schedule of product administration	Took 1 tablet daily of Entresto 100 mg by medical prescription	Not assessable	Not assessable			Not Reported	68	Years	Adult (18-69 Y)	Female	Product administration errors and issues	Medication errors and other product use errors and issues	Injury, poisoning and procedural complications	No					SEY	1949-10-18	Mexico	Cardiac disorder	L	NO	unlisted	unlisted	unlisted	serious	Not serious		Not Reported	50 mg, 100 mg	50 mg QD, 100 mg QD	days; days	No Change	Not Suspected	Not Suspected	Not assessable	Action/Submission				No
1	PHHY2017MX195605	Patient Oriented Program	3	Inappropriate schedule of product administration	Physician prescribed him 1 tablet at night of Entresto 50 mg	Not assessable	Not assessable			Not Reported			Adult (18-69 Y)	Male	Product administration errors and issues	Medication errors and other product use errors and issues	Injury, poisoning and procedural complications	No					PRMA	1959-11-03	Mexico	Tachycardia	L	NO	unlisted	unlisted	unlisted	serious	Not serious		Not Reported	50 mg	50 mg QD	days	No Change	Suspected	Not assessable	Not assessable	Closed	2017-11-29			No
1	PHHY2017MX195609	Patient Oriented Program	3	Inappropriate schedule of product administration	Patient was on 2 (50 mg), daily	Not assessable	Not assessable			Not Reported			Adult (18-69 Y)	Male	Product administration errors and issues	Medication errors and other product use errors and issues	Injury, poisoning and procedural complications	No					CGR	1950-02-19	Mexico	Arrhythmia	L	NO	unlisted	unlisted	unlisted	non-serious	Not serious		Not Reported	2 DF, 50 mg	2 DF QD, 50 mg QD	days; days	Treatment Discontinued	Suspected	Not assessable	Not assessable	Closed				No
1	PHHY2018AR023539	Patient Oriented Program	1	Inappropriate schedule of product administration	Entresto 100 mg one tablet per day	Not assessable	Not assessable			Not Reported				Female	Product administration errors and issues	Medication errors and other product use errors and issues	Injury, poisoning and procedural complications	No							Argentina	Product used for unknown indication	L	NO	unlisted	unlisted	unlisted	non-serious	Not serious		Not Reported	100 mg	100 mg QD	days	Unknown	Suspected	Not assessable	Not assessable	Closed				No
1	PHHY2018BE006414	Patient Oriented Program	3	Inappropriate schedule of product administration	The patient took 3 tablets of Entresto 49/51mg instead of one tablet daily as prescribed	Not assessable	Not assessable	2017	-158	Unknown	28	Years	Adult (18-69 Y)	Male	Product administration errors and issues	Medication errors and other product use errors and issues	Injury, poisoning and procedural complications	Yes					MV	1989-06-01	Belgium	Cardiac failure chronic	L	NO	unlisted	unlisted	unlisted	serious	Not serious		Fatal/Death	1 DF, 3 DF	1 DF QD, 3 DF QD	days; days	Not Applicable	Not Suspected	Not Suspected	Not assessable	Action/Submission				Yes	2018-02-02	Discomfort,Circulatory collapse
1	PHHY2018BE067790	Patient Oriented Program	1	Inappropriate schedule of product administration	Intentionally use of Entresto once daily/Inappropriate schedule (frequency) of drug administration	Not assessable	Not assessable	2018-08-03	185	Unknown	74	Years	Elderly (70-199 Y)		Product administration errors and issues	Medication errors and other product use errors and issues	Injury, poisoning and procedural complications	Yes					JC	1944-06-15	Belgium	Product used for unknown indication	L	NO	unlisted	unlisted	unlisted	non-serious	Not serious		Unknown	2 DF, 1 DF	1 DF BID, 1 DF QD	185 days; days	Dose increased	Suspected	Not assessable	Not assessable	Closed	2018-01-31			No
1	PHHY2018BR193492	Patient Oriented Program	14	Inappropriate schedule of product administration	She was using the drug only at night (Incorrect use)	Not assessable	Not assessable			Not Reported	52	Years	Adult (18-69 Y)	Female	Product administration errors and issues	Medication errors and other product use errors and issues	Injury, poisoning and procedural complications	No					ESB	1966-01-05	Brazil	Cardiac failure congestive	L	NO	unlisted	listed	unlisted	serious	Not serious		Condition Unchanged	2 DF, 100 mg, 2 DF	2 DF QD, 100 mg QD, 2 DF QD	days; days; days	Treatment Temp. Interrupted		Suspect	Not assessable	Action/Submission	2018-10-15			No
1	PHHY2018CA026144	Patient Oriented Program	2	Inappropriate schedule of product administration	Patient received Entresto once daily	Not assessable	Not assessable			Not Reported	84	Years	Elderly (70-199 Y)	Female	Product administration errors and issues	Medication errors and other product use errors and issues	Injury, poisoning and procedural complications	No				61016	YS	1933-09-07	Canada	Cardiac failure chronic	L	NO	unlisted	unlisted	unlisted	non-serious	Not serious		Complete Recovery	Unknown , 1	1 DF , 1 DF QD	days; days	Dose reduced	Suspected	Not assessable	Not assessable	Closed				No
1	PHHY2018CA132802	Patient Oriented Program	7	Inappropriate schedule of product administration	Entresto 24/26 mg 1 tablet only in the evening	Not assessable	Not assessable			Condition Unchanged	64	Years	Adult (18-69 Y)	Male	Product administration errors and issues	Medication errors and other product use errors and issues	Injury, poisoning and procedural complications	No				66661	CB	1954-02-03	Canada	Cardiac failure	L	NO	listed	listed	unlisted	serious	Not serious		Condition Unchanged	2 DF, 2 DF, 2 DF, 1 DF	1 DF BID, 1 DF BID, 1 DF BID, 1 DF QD	days; days; days; days	Dose reduced	Suspected	Suspect	Not assessable	Closed	2018-08-15			No
1	PHHY2018CO001180	Patient Oriented Program	6	Inappropriate schedule of product administration	Physician prescribed Entresto 50 mg QD	Not assessable	Not assessable			Not Reported	59	Years	Adult (18-69 Y)	Female	Product administration errors and issues	Medication errors and other product use errors and issues	Injury, poisoning and procedural complications	No					GACM	1958-12-13	Colombia	Cardiac failure	L	NO	unlisted	unlisted	unlisted	serious	Not serious		Unknown	50 mg, 100 mg, 200 mg	50 mg QD, 50 mg Q12H, 100 mg Q12H	days; days; days	Unknown	Not Suspected	Not Suspected	Not assessable	Closed				No
1	PHHY2018CO003058	Patient Oriented Program	6	Inappropriate schedule of product administration	Patient takes Entresto 100 mg, QD	Not assessable	Not assessable			Not Reported	72	Years	Elderly (70-199 Y)	Male	Product administration errors and issues	Medication errors and other product use errors and issues	Injury, poisoning and procedural complications	No					SP	1945-05-16	Colombia	Cardiac failure	L	NO	unlisted	unlisted	unlisted	serious	Not serious		Unknown	1 DF, 1 DF	1 DF QD, 1 DF QD	days; days	No Change	Suspected	Not assessable	Not assessable	Closed				No
1	PHHY2018CO004943	Patient Oriented Program	5	Inappropriate schedule of product administration	Physician prescribed Entresto once daily	Not assessable	Not assessable			Not Reported	76	Years	Elderly (70-199 Y)	Female	Product administration errors and issues	Medication errors and other product use errors and issues	Injury, poisoning and procedural complications	No					DGL	1941-11-06	Colombia	Cardiac failure	L	NO	unlisted	unlisted	unlisted	serious	Not serious		Fatal/Death	50 mg, 200 mg, 100 mg	50 mg QD, 50 mg Q6H, 50 mg Q12H	days; days; days	Not Applicable	Suspected	Not assessable	Not assessable	Closed				Yes	2018-09-11	Death
1	PHHY2018CO008289	Patient Oriented Program	10	Inappropriate schedule of product administration	Patient takes Entresto once daily	Not assessable	Not assessable			Not Reported	75	Years	Elderly (70-199 Y)	Female	Product administration errors and issues	Medication errors and other product use errors and issues	Injury, poisoning and procedural complications	No					EVD	1942-07-23	Colombia	Cardiac failure	L	NO	unlisted	listed	unlisted	serious	Not serious		Unknown	1 DF	1 DF QD	days	Unknown	Suspected	Not assessable	Not assessable	Closed	2018-02-10			No
1	PHHY2018CO009266	Patient Oriented Program	2	Inappropriate schedule of product administration	Physician prescribed Entresto once daily	Not assessable	Not Suspected			Not Reported	80	Years	Elderly (70-199 Y)	Male	Product administration errors and issues	Medication errors and other product use errors and issues	Injury, poisoning and procedural complications	No					HEL	1938-04-05	Colombia	Cardiac failure	L	NO	listed	listed	unlisted	non-serious	Not serious		Not Reported	100 mg, 50 mg	50 mg Q12H, 50 mg QD	days; days	Dose reduced	Suspected	Suspect	Not Suspected	Closed				No
1	PHHY2018CO011392	Patient Oriented Program	1	Inappropriate schedule of product administration	Patient takes Entresto 50mg once daily	Not assessable	Not assessable			Not Reported	79	Years	Elderly (70-199 Y)	Female	Product administration errors and issues	Medication errors and other product use errors and issues	Injury, poisoning and procedural complications	No					RGP	1938-04-07	Colombia	Cardiac failure	L	NO	unlisted	unlisted	unlisted	non-serious	Not serious		Unknown	50 mg	50 mg QD	days	Treatment Discontinued	Suspected	Not assessable	Not assessable	Closed	2017-05-27			No
1	PHHY2018CO012019	Patient Oriented Program	2	Inappropriate schedule of product administration	Physician prescribed Entresto (50 mg) once daily (off label use)	Not assessable	Not assessable			Not Reported	84	Years	Elderly (70-199 Y)	Male	Product administration errors and issues	Medication errors and other product use errors and issues	Injury, poisoning and procedural complications	No					HGC	1933-10-09	Colombia	Cardiac failure chronic	L	NO	unlisted	unlisted	unlisted	serious	Not serious		Fatal/Death	50 mg	50 mg QD	days	Not Applicable	Suspected	Not assessable	Not assessable	Closed	2018-02-01			Yes		Death
1	PHHY2018CO012189	Patient Oriented Program	8	Inappropriate schedule of product administration	Takes Entresto 50 mg one daily	Not assessable	Not assessable			Not Reported	72	Years	Elderly (70-199 Y)	Male	Product administration errors and issues	Medication errors and other product use errors and issues	Injury, poisoning and procedural complications	No					JHMS	1945-08-04	Colombia	Cardiac failure	L	NO	unlisted	unlisted	unlisted	serious	Not serious		Not Reported	50 mg, 100 mg	50 mg QD, 50 mg BID	days; days	Treatment Discontinued	Not Suspected	Not Suspected	Not assessable	Action/Submission				No
1	PHHY2018CO015629	Patient Oriented Program	6	Inappropriate schedule of product administration	Patient takes Entresto 50 mg once a day	Not assessable	Not assessable			Unknown	86	Years	Elderly (70-199 Y)	Male	Product administration errors and issues	Medication errors and other product use errors and issues	Injury, poisoning and procedural complications	No					JB	1931-08-18	Colombia	Cardiac failure	L	NO	unlisted	unlisted	unlisted	non-serious	Not serious		Unknown	100 mg, Unknown , 50 mg	50 mg Q12H, 100 mg , 50 mg QD	days; days; days	Treatment Discontinued	Suspected	Not assessable	Not assessable	Closed	2017-12-06			No
1	PHHY2018CO018113	Patient Oriented Program	4	Inappropriate schedule of product administration	Physician prescribed to take Entresto 50 mg Once daily	Not assessable	Not assessable			Not Reported	81	Years	Elderly (70-199 Y)	Female	Product administration errors and issues	Medication errors and other product use errors and issues	Injury, poisoning and procedural complications	No					GVD	1936-07-28	Colombia	Cardiac failure	L	NO	unlisted	unlisted	unlisted	non-serious	Not serious		Not Reported	50 mg	50 mg QD	days	Treatment Discontinued	Suspected	Not assessable	Not assessable	Closed	2018-04-25			No
1	PHHY2018CO020368	Patient Oriented Program	1	Inappropriate schedule of product administration	Patient takes Entresto 100 mg once daily / Medication taking error	Not assessable	Not Suspected	2018-01-25	1	Unknown	53	Years	Adult (18-69 Y)	Male	Product administration errors and issues	Medication errors and other product use errors and issues	Injury, poisoning and procedural complications	No					LGOC	1964-06-25	Colombia	Cardiac failure	L	NO	unlisted	unlisted	unlisted	non-serious	Not serious		Unknown	100 mg, 200 mg	100 mg QD, 100 mg Q12H	days; days	Unknown	Not Suspected	Not Suspected	Not Suspected	Closed				No
1	PHHY2018CO022055	Patient Oriented Program	5	Inappropriate schedule of product administration	Takes Entresto 50mg at a frequency of once daily	Not assessable	Not assessable			Not Reported	68	Years	Adult (18-69 Y)	Male	Product administration errors and issues	Medication errors and other product use errors and issues	Injury, poisoning and procedural complications	No					PPPD	1949-10-20	Colombia	Cardiac failure	L	NO	unlisted	listed	unlisted	serious	Not serious		Unknown	50 mg	50 mg QD	days	Unknown	Not Suspected	Not Suspected	Not assessable	Closed	2018-01-15			No
1	PHHY2018CO022310	Patient Oriented Program	5	Inappropriate schedule of product administration	Entresto 1 tablet daily and not every 12 hours as prescribed by the treating physician	Not assessable	Not Suspected			Not Reported	72	Years	Elderly (70-199 Y)	Male	Product administration errors and issues	Medication errors and other product use errors and issues	Injury, poisoning and procedural complications	No					MVB	1945-05-16	Colombia	Cardiac failure	L	NO	unlisted	unlisted	unlisted	non-serious	Not serious		Unknown	100 mg, 50 mg	50 mg Q12H, 50 mg QD	days; days	Treatment Discontinued	Suspected	Not assessable	Not Suspected	Closed				No
1	PHHY2018CO024705	Patient Oriented Program	2	Inappropriate schedule of product administration	Patient took Entresto 100 mg once a day	Not assessable	Not Suspected			Not Reported	80	Years	Elderly (70-199 Y)	Male	Product administration errors and issues	Medication errors and other product use errors and issues	Injury, poisoning and procedural complications	No					JJR	1937-09-26	Colombia	Cardiac failure	L	NO	unlisted	unlisted	unlisted	non-serious	Not serious		Unknown	100 mg	100 mg QD	days	Unknown	Suspected	Not assessable	Not Suspected	Closed	2017-08-12			No
1	PHHY2018CO027529	Patient Oriented Program	4	Inappropriate schedule of product administration	Entresto 50 mg daily, 0.5 DF daily	Not assessable	Not assessable	2018-01-13	1	Not Reported	64	Years	Adult (18-69 Y)	Male	Product administration errors and issues	Medication errors and other product use errors and issues	Injury, poisoning and procedural complications	No					BRS	1953-03-03	Colombia	Cardiac failure	L	NO	unlisted	unlisted	unlisted	serious	Not serious		Not Reported	50 mg, .5 DF	50 mg QD, .5 DF QD	days; days	Treatment Temp. Interrupted	Suspected	Not assessable	Not assessable	Closed	2018-01-13			No
1	PHHY2018CO028464	Patient Oriented Program	4	Inappropriate schedule of product administration	Patient takes Entresto once daily	Not assessable	Not assessable			Not Reported	57	Years	Adult (18-69 Y)	Female	Product administration errors and issues	Medication errors and other product use errors and issues	Injury, poisoning and procedural complications	No					MLE	1960-03-31	Colombia	Cardiac failure chronic	L	NO	unlisted	unlisted	unlisted	non-serious	Not serious		Not Reported	50 mg	50 mg QD	days	Unknown	Suspected	Not assessable	Not assessable	Closed	2017-12-18			No
1	PHHY2018CO030922	Patient Oriented Program	2	Inappropriate schedule of product administration	Patient prescribed with Entresto 50 mg once daily	Not assessable	Not Suspected			Not Reported	77	Years	Elderly (70-199 Y)	Male	Product administration errors and issues	Medication errors and other product use errors and issues	Injury, poisoning and procedural complications	No					HAL	1940-03-19	Colombia	Cardiac failure	L	NO	listed	listed	unlisted	non-serious	Not serious		Unknown	Unknown , 100 , 50 mg	Unknown , 50 mg Q12H, 50 mg QD	days; days; days	Dose reduced	Suspected	Suspect	Not Suspected	Closed				No
1	PHHY2018CO040671	Patient Oriented Program	5	Inappropriate schedule of product administration	Takes Entresto one tablet daily	Not assessable	Not Suspected			Not Reported	55	Years	Adult (18-69 Y)	Female	Product administration errors and issues	Medication errors and other product use errors and issues	Injury, poisoning and procedural complications	No					MFDA	1962-11-26	Colombia	Cardiac failure	L	NO	unlisted	unlisted	unlisted	serious	Not serious		Not Reported	100 mg, Unknown	50 mg Q12H, 100 mg	126 days; days	Dose increased	Not Suspected	Not Suspected	Not Suspected	Closed	2018-02-09			No
1	PHHY2018CO040676	Patient Oriented Program	2	Inappropriate schedule of product administration	Patient takes Entresto 50 mg one tablet in the morning	Not assessable	Not assessable			Not Reported	77	Years	Elderly (70-199 Y)	Male	Product administration errors and issues	Medication errors and other product use errors and issues	Injury, poisoning and procedural complications	No					GT	1941-03-20	Colombia	Cardiac failure	L	NO	listed	listed	unlisted	serious	Not serious		Not Reported	Unknown , 50 mg	150 mg , 50 mg QD	days; days	Treatment Discontinued	Not Suspected	Not Suspected	Not assessable	Closed				No
1	PHHY2018CO048437	Patient Oriented Program	3	Inappropriate schedule of product administration	Patient takes Entresto once daily	Not assessable	Not assessable			Not Reported	81	Years	Elderly (70-199 Y)	Male	Product administration errors and issues	Medication errors and other product use errors and issues	Injury, poisoning and procedural complications	No					CUGM	1936-10-06	Colombia	Cardiac failure	L	NO	unlisted	unlisted	unlisted	non-serious	Not serious		Not Reported	100 mg, 50 mg	50 mg BID, 50 mg QD	days; days	Dose reduced	Suspected	Not assessable	Not assessable	Closed				No
1	PHHY2018CO050658	Patient Oriented Program	2	Inappropriate schedule of product administration	Physician prescribed one tablet of Entresto 100 mg daily	Not assessable	Not Suspected			Not Reported	53	Years	Adult (18-69 Y)	Male	Product administration errors and issues	Medication errors and other product use errors and issues	Injury, poisoning and procedural complications	No					NRL	1964-12-17	Colombia	Cardiac failure	L	NO	listed	listed	unlisted	non-serious	Not serious		Unknown	200 mg, 100	100 mg Q12H, 100 mg QD	days; days	Dose reduced	Suspected	Suspect	Not Suspected	Closed				No
1	PHHY2018CO050659	Patient Oriented Program	5	Inappropriate schedule of product administration	Took 100 mg half in the morning and half at night	Not assessable	Not Suspected		1	Not Reported	59	Years	Adult (18-69 Y)	Male	Product administration errors and issues	Medication errors and other product use errors and issues	Injury, poisoning and procedural complications	No					FJMV	1958-07-18	Colombia	Cardiac failure chronic	L	NO	unlisted	unlisted	unlisted	non-serious	Not serious		Unknown	100 mg	100 mg QD	2 days	Treatment Discontinued	Suspected	Not assessable	Not Suspected	Closed	2018-02-28	2018-03-01	2	No
1	PHHY2018CO058560	Patient Oriented Program	8	Inappropriate schedule of product administration	Takes Entresto at a dose of 50 mg daily	Not assessable	Not Suspected		1	Not Reported	74	Years	Elderly (70-199 Y)	Male	Product administration errors and issues	Medication errors and other product use errors and issues	Injury, poisoning and procedural complications	No					GMM	1943-05-12	Colombia	Cardiac failure	L	NO	unlisted	unlisted	unlisted	non-serious	Not serious		Unknown	200 mg, 50 mg, 150 mg	100 mg Q12H, 50 mg QD, 150 mg QD	days; 7 days; days	Dose Adjusted	Suspected	Not assessable	Not Suspected	Closed	2018-02-22			No
1	PHHY2018CO061369	Patient Oriented Program	3	Inappropriate schedule of product administration	The patient received Entresto at a dose of 50 mg, QD	Not assessable	Not assessable		104	Not Reported	69	Years	Adult (18-69 Y)	Male	Product administration errors and issues	Medication errors and other product use errors and issues	Injury, poisoning and procedural complications	No					FAIM	1948-10-05	Colombia	Cardiac failure	L	NO	unlisted	unlisted	unlisted	serious	Not serious		Fatal/Death	100 mg	50 mg Q12H	57 days	Not Applicable	Not Suspected	Not Suspected	Not assessable	Action/Submission	2018-01-22	2018-03-19	57	Yes	2018-05-05	Cardiac arrest
1	PHHY2018CO062614	Patient Oriented Program	2	Inappropriate schedule of product administration	Physician prescribed to take Entresto 50 mg once daily	Not assessable	Not Suspected	2017-12-02	1	Not Reported	71	Years	Elderly (70-199 Y)	Male	Product administration errors and issues	Medication errors and other product use errors and issues	Injury, poisoning and procedural complications	No					ATB	1946-06-03	Colombia	Cardiac failure	L	NO	unlisted	unlisted	unlisted	non-serious	Not serious		Unknown	50 mg	50 mg QD	days	Unknown	Suspected	Not assessable	Not Suspected	Closed	2017-12-02			No
1	PHHY2018CO070911	Patient Oriented Program	9	Inappropriate schedule of product administration	Physician prescribed Entresto 50 mg once daily	Not assessable	Not assessable	2018-03-16	1	Not Reported	64	Years	Adult (18-69 Y)	Male	Product administration errors and issues	Medication errors and other product use errors and issues	Injury, poisoning and procedural complications	No					ECMD	1954-03-16	Colombia	Cardiac failure	L	NO	unlisted	unlisted	unlisted	serious	Not serious		Condition Unchanged	50 mg	50 mg QD	days	No Change	Suspected	Not assessable	Not assessable	Closed	2018-03-16			No
1	PHHY2018CO076553	Patient Oriented Program	3	Inappropriate schedule of product administration	Patient takes Entresto 50 mg once daily	Not assessable	Not assessable			Not Reported	56	Years	Adult (18-69 Y)	Male	Product administration errors and issues	Medication errors and other product use errors and issues	Injury, poisoning and procedural complications	No					MB	1962-03-20	Colombia	Cardiac failure	L	NO	unlisted	unlisted	unlisted	serious	Not serious		Unknown	50 mg	50 mg QD	days	Unknown	Not Suspected	Not Suspected	Not assessable	Closed	2017-07-13			No
1	PHHY2018CO076814	Patient Oriented Program	2	Inappropriate schedule of product administration	Physician prescribed Entresto once daily (off label use)	Not assessable	Not assessable			Not Reported	51	Years	Adult (18-69 Y)	Female	Product administration errors and issues	Medication errors and other product use errors and issues	Injury, poisoning and procedural complications	No					LMRT	1966-10-12	Colombia	Cardiac failure	L	NO	unlisted	unlisted	unlisted	non-serious	Not serious		Not Reported	100 mg	100 mg QD	days	Unknown	Not Suspected	Not assessable	Not assessable	Action/Submission	2018-07-31			No
1	PHHY2018CO090120	Patient Oriented Program	2	Inappropriate schedule of product administration	Physician prescribed Entresto once daily	Not assessable	Not assessable			Not Reported	91	Years	Elderly (70-199 Y)	Male	Product administration errors and issues	Medication errors and other product use errors and issues	Injury, poisoning and procedural complications	No					MAPM	1926-11-09	Colombia	Cardiac failure	L	NO	unlisted	unlisted	unlisted	serious	Not serious		Not Reported	50 mg	50 mg QD	days	Not Applicable	Not Suspected	Not Suspected	Not assessable	Action/Submission	2018-07-19			No
1	PHHY2018CO114281	Patient Oriented Program	7	Inappropriate schedule of product administration	Patient takes Entresto once daily	Not assessable	Not assessable			Not Reported	77	Years	Elderly (70-199 Y)	Male	Product administration errors and issues	Medication errors and other product use errors and issues	Injury, poisoning and procedural complications	No					MAAH	1940-12-23	Colombia	Cardiac failure	L	YES	unlisted	unlisted	unlisted	serious	Not serious		Condition Unchanged	200 mg, 200 mg, 1 DF	100 mg Q12H, 200 mg QD, .5 DF BID	days; days; days	Dose reduced	Suspected	Not assessable	Not assessable	Closed				No
1	PHHY2018CO150690	Patient Oriented Program	2	Inappropriate schedule of product administration	Patient takes entresto one daily	Not assessable	Not assessable			Not Reported	77	Years	Elderly (70-199 Y)	Male	Product administration errors and issues	Medication errors and other product use errors and issues	Injury, poisoning and procedural complications	No					JRHD	1940-12-28	Colombia	Cardiac failure	L	NO	unlisted	unlisted	unlisted	non-serious	Not serious		Not Reported	200 mg	50 mg QID	days	Unknown	Suspected	Not assessable	Not assessable	Closed	2018-08-16			No
1	PHHY2018CO170886	Patient Oriented Program	7	Inappropriate schedule of product administration	Physician prescribed Entresto once daily	Not assessable	Not assessable	2018-11-06	1	Not Reported	85	Years	Elderly (70-199 Y)	Female	Product administration errors and issues	Medication errors and other product use errors and issues	Injury, poisoning and procedural complications	No					BMA	1933-07-16	Colombia	Cardiac failure	L	NO	listed	listed	unlisted	serious	Not serious		Unknown	100 mg	50 mg Q12H	37 days	Treatment Discontinued	Suspected	Suspect	Not assessable	Closed	2018-11-06	2018-12-12	37	No
1	PHHY2018CO170890	Patient Oriented Program	2	Inappropriate schedule of product administration	Patient took Entresto once daily	Not assessable	Not assessable	2018-07-17	1	Not Reported	74	Years	Elderly (70-199 Y)	Male	Product administration errors and issues	Medication errors and other product use errors and issues	Injury, poisoning and procedural complications	No					AMRH	1944-08-01	Colombia	Cardiac failure	L	NO	unlisted	unlisted	unlisted	non-serious	Not serious		Not Reported	100 mg	100 mg QD	days	Treatment Discontinued	Suspected	Not assessable	Not assessable	Closed	2018-07-17			No
1	PHHY2018CO172387	Patient Oriented Program	5	Inappropriate schedule of product administration	Patient takes Entresto once daily	Not assessable	Not assessable			Not Reported	73	Years	Elderly (70-199 Y)	Male	Product administration errors and issues	Medication errors and other product use errors and issues	Injury, poisoning and procedural complications	No					LIDA	1945-08-12	Colombia	Cardiac failure	L	NO	unlisted	unlisted	unlisted	serious	Not serious		Not Reported	50 mg	50 mg QD	days	Unknown	Suspected	Not assessable	Not assessable	Closed	2017-11-27			No
1	PHHY2018CO174010	Patient Oriented Program	2	Inappropriate schedule of product administration	Patient takes Entresto once daily	Not assessable	Not assessable			Not Reported	41	Years	Adult (18-69 Y)	Male	Product administration errors and issues	Medication errors and other product use errors and issues	Injury, poisoning and procedural complications	No					MCIP	1977-07-29	Colombia	Cardiac failure	L	NO	listed	listed	unlisted	serious	Not serious		Unknown	50 mg	50 mg QD	days	Unknown	Not Suspected	Not Suspected	Not assessable	Action/Submission	2018-01-21			No
1	PHHY2018CO193410	Patient Oriented Program	1	Inappropriate schedule of product administration	Patient takes Entresto once daily	Not assessable	Not assessable			Not Reported	54	Years	Adult (18-69 Y)	Male	Product administration errors and issues	Medication errors and other product use errors and issues	Injury, poisoning and procedural complications	No					MAOB	1964-03-01	Colombia	Cardiac failure chronic	L	YES	unlisted	unlisted	unlisted	non-serious	Not serious		Not Reported	1 DF	1 DF QD	days	Unknown	Suspected	Not assessable	Not assessable	Closed	2017-12-15			No
1	PHHY2018CO197325	Patient Oriented Program	2	Inappropriate schedule of product administration	Takes Entresto once daily	Not assessable	Not assessable			Not Reported	77	Years	Elderly (70-199 Y)	Male	Product administration errors and issues	Medication errors and other product use errors and issues	Injury, poisoning and procedural complications	No					JENP	1941-06-01	Colombia	Cardiac failure	L	YES	unlisted	unlisted	unlisted	non-serious	Not serious		Not Reported	100 mg, 1 DF	100 mg QD, .5 DF Q12H	days; days	Unknown	Suspected	Not assessable	Not assessable	Closed				No
1	PHHY2018CO198888	Patient Oriented Program	5	Inappropriate schedule of product administration	Patient takes Entresto once daily/ patient takes 50 mg of Entresto once daily	Not assessable	Not assessable	2017-11-18	1	Not Reported	90	Years	Elderly (70-199 Y)	Female	Product administration errors and issues	Medication errors and other product use errors and issues	Injury, poisoning and procedural complications	No					NRT	1927-12-31	Colombia	Cardiac failure	L	NO	unlisted	unlisted	unlisted	serious	Not serious		Not Reported	50 mg	50 mg QD	days	Unknown	Not Suspected	Not Suspected	Not assessable	Closed	2017-11-18			No
1	PHHY2018DE020194	Patient Oriented Program	6	Inappropriate schedule of product administration	Patient received Entresto 400 mg QD	Not assessable	Not assessable	2017-08-01	1	Not Reported	82	Years	Elderly (70-199 Y)	Male	Product administration errors and issues	Medication errors and other product use errors and issues	Injury, poisoning and procedural complications	Yes				2444998	HL	1935-01-15	Germany	Product used for unknown indication	L	NO	unlisted	unlisted	unlisted	serious	Not serious		Condition Unchanged	400 mg	400 mg QD	days	No Change	Suspected	Not assessable	Not assessable	Closed	2017-08-01			No
1	PHHY2018DE202091	Patient Oriented Program	6	Inappropriate schedule of product administration	The patient received Entresto at a dose of 100 mg QD	Not assessable	Not assessable			Not Reported			Elderly (70-199 Y)	Male	Product administration errors and issues	Medication errors and other product use errors and issues	Injury, poisoning and procedural complications	No				2445247		1935-06-15	Germany	Cardiac failure chronic	L	NO	unlisted	unlisted	unlisted	serious	Not serious		Unknown	100 mg, 100 mg, 50 mg	100 mg QD, 100 mg QD, 50 mg QD	days; days; days	Unknown	Suspected	Suspect	Not assessable	Closed				No
1	PHHY2018DE202127	Patient Oriented Program	9	Inappropriate schedule of product administration	Entresto 100 mg QD	Not assessable	Not assessable			Not Reported			Elderly (70-199 Y)	Female	Product administration errors and issues	Medication errors and other product use errors and issues	Injury, poisoning and procedural complications	No				2445497		1943-06-15	Germany	Cardiac failure chronic	L	NO	listed	listed	unlisted	serious	Not serious		Unknown	100 mg	100 mg QD	days	No Change	Suspected	Suspect	Not assessable	Closed				No
1	PHHY2018EC015677	Patient Oriented Program	2	Inappropriate schedule of product administration	Patient took Entresto 100 mg, daily	Not assessable	Not assessable	2017-11-15	1	Not Reported	63	Years	Adult (18-69 Y)	Male	Product administration errors and issues	Medication errors and other product use errors and issues	Injury, poisoning and procedural complications	No					SLCG	1954-09-23	Ecuador	Cardiac failure	L	NO	unlisted	unlisted	unlisted	serious	Not serious		Fatal/Death	100 mg	100 mg QD	days	Not Applicable	Suspected	Not assessable	Not assessable	Closed	2017-11-15			Yes	2018-05-10	Infarction
1	PHHY2018EC032317	Patient Oriented Program	5	Inappropriate schedule of product administration	Patient taking Entresto, 100 mg daily by medical indication	Suspect	Not Suspected	2018-02-01	1	Unknown	75	Years	Elderly (70-199 Y)	Female	Product administration errors and issues	Medication errors and other product use errors and issues	Injury, poisoning and procedural complications	No					MBCHU	1943-05-28	Ecuador	Cardiac failure	L	NO	unlisted	unlisted	unlisted	serious	Not serious		Unknown	100 mg, 200 mg, 100 mg	100 mg QD, 100 mg BID, 50 mg BID	140 days; 17 days; days	Dose reduced	Suspected	Suspect	Suspect	Closed	2018-02-01			No
1	PHHY2018EC034382	Patient Oriented Program	2	Inappropriate schedule of product administration	Patient received Entresto 100 mg daily	Not assessable	Not assessable			Not Reported	91	Years	Elderly (70-199 Y)	Male	Product administration errors and issues	Medication errors and other product use errors and issues	Injury, poisoning and procedural complications	No					ADVT	1927-10-31	Ecuador	Cardiac failure	L	NO	unlisted	unlisted	unlisted	serious	Not serious		Fatal/Death	100 mg	100 mg QD	days	Not Applicable	Not Suspected	Not Suspected	Not assessable	Closed	2018-02-16			Yes	2018-02-21	Cardiac failure
1	PHHY2018EC051974	Patient Oriented Program	2	Inappropriate schedule of product administration	Taking one tablet of 200 mg daily by medical indication	Not assessable	Not assessable		189	Not Reported	52	Years	Adult (18-69 Y)	Male	Product administration errors and issues	Medication errors and other product use errors and issues	Injury, poisoning and procedural complications	No					RAVA	1966-03-21	Ecuador	Cardiac failure	L	NO	unlisted	unlisted	unlisted	non-serious	Not serious		Not Reported	100 mg, 100 mg, 200 mg	50 mg BID, 100 mg QD, 200 mg QD	30 days; 159 days; days	Dose increased	Suspected	Not assessable	Not assessable	Closed	2018-01-02			No
1	PHHY2018EC056822	Patient Oriented Program	2	Inappropriate schedule of product administration	Took Entresto once daily	Suspect	Not Suspected		408	Not Reported	72	Years	Elderly (70-199 Y)	Female	Product administration errors and issues	Medication errors and other product use errors and issues	Injury, poisoning and procedural complications	No					MEQR	1946-02-21	Ecuador	Cardiac failure	L	NO	unlisted	unlisted	unlisted	serious	Not serious		Unknown	100 mg	100 mg QD	days	No Change	Suspected	Suspect	Suspect	Closed	2017-06-01			No
1	PHHY2018EC090668	Patient Oriented Program	4	Inappropriate schedule of product administration	Physician prescribed Entresto 50 mg, QD	Not assessable	Not assessable	2018-01-24	1	Not Reported	70	Years	Elderly (70-199 Y)	Male	Product administration errors and issues	Medication errors and other product use errors and issues	Injury, poisoning and procedural complications	No					RVE	1947-10-10	Ecuador	Cardiac failure	L	NO	unlisted	unlisted	unlisted	serious	Not serious		Not Reported	50 mg, 100 mg, 100 mg	50 mg QD, 100 mg QD, 50 mg BID	97 days; 109 days; days	No Change	Suspected	Not assessable	Not assessable	Closed	2018-01-24			No
1	PHHY2018GB002246	Patient Oriented Program	4	Inappropriate schedule of product administration	Accidentally was taking it once daily	Not assessable	Not Suspected			Not Reported	80	Years	Elderly (70-199 Y)	Male	Product administration errors and issues	Medication errors and other product use errors and issues	Injury, poisoning and procedural complications	Yes							United Kingdom	Left ventricular dysfunction	L	NO	listed	listed	unlisted	serious	Not serious		Not Reported	100 mg	50 mg BID	70 days	Treatment Discontinued	Suspected	Suspect	Not Suspected	Closed	2017-10-18	2017-12-26	70	No
1	PHHY2018GB016965	Patient Oriented Program	2	Inappropriate schedule of product administration	Patient took Entresto 50mg, every 5 week	Not assessable	Not assessable			Not Reported	75	Years	Elderly (70-199 Y)	Male	Product administration errors and issues	Medication errors and other product use errors and issues	Injury, poisoning and procedural complications	Yes					JS	1934-02-02	United Kingdom	Cardiac failure	L	NO	unlisted	unlisted	unlisted	non-serious	Not serious		Condition Unchanged	Unknown	50 mg	days	No Change	Suspected	Not assessable	Not assessable	Closed				No
1	PHHY2018GB046447	Patient Oriented Program	4	Inappropriate schedule of product administration	50 mgs Entresto once daily	Suspect	Not Suspected			Not Reported	80	Years	Elderly (70-199 Y)	Male	Product administration errors and issues	Medication errors and other product use errors and issues	Injury, poisoning and procedural complications	Yes					WI	1938-01-11	United Kingdom	Left ventricular dysfunction	L	NO	listed	listed	unlisted	serious	Not serious		Condition Unchanged	100 mg, 50 mg, Unknown , Unknown	50 mg BID, 50 mg QD, 100 mg , 50 mg	days; days; days; 164 days	Treatment Discontinued	Suspected	Suspect	Suspect	Closed	2017-06-15	2018-12-20		No
1	PHHY2018GB055111	Patient Oriented Program	9	Inappropriate schedule of product administration	Patient was taking Entresto 50mg QD	Not assessable	Not assessable			Unknown	86	Years	Elderly (70-199 Y)	Male	Product administration errors and issues	Medication errors and other product use errors and issues	Injury, poisoning and procedural complications	Yes				rltn46551	JW	1932-04-14	United Kingdom	Left ventricular dysfunction	L	NO	listed	listed	unlisted	serious	Not serious		Unknown	50 mg, 100 mg	50 mg QD, 50 mg BID	days; days	Dose increased	Suspected	Suspect	Not assessable	Closed				No
1	PHHY2018GT014430	Patient Oriented Program	3	Inappropriate schedule of product administration	Patient received Entresto 50 mg, QD	Not assessable	Not assessable			Not Reported	66	Years	Adult (18-69 Y)	Female	Product administration errors and issues	Medication errors and other product use errors and issues	Injury, poisoning and procedural complications	No				10473641	RC		Guatemala	Cardiac failure	L	NO	unlisted	unlisted	unlisted	serious	Not serious		Fatal/Death	50 mg, 100 mg	50 mg QD, 50 mg Q12H	days; days	Not Applicable	Suspected	Not assessable	Not assessable	Closed	2017-05-15			Yes	2017-10-13	Infarction
1	PHHY2018GT185806	Patient Oriented Program	1	Inappropriate schedule of product administration	Patient was taking Vymada 200mg, one tablet every 8 hours	Not assessable	Not assessable			Not Reported				Male	Product administration errors and issues	Medication errors and other product use errors and issues	Injury, poisoning and procedural complications	No							Guatemala	Product used for unknown indication	L	NO	unlisted	unlisted	unlisted	non-serious	Not serious		Not Reported	600 mg	200 mg Q8H	days	Unknown	Suspected	Not assessable	Not assessable	Closed				No
1	PHHY2018GT190028	Patient Oriented Program	1	Inappropriate schedule of product administration	Patient consumes one dose of Vymada 50mg every two days	Not assessable	Not assessable			Not Reported	26	Years	Adult (18-69 Y)	Male	Product administration errors and issues	Medication errors and other product use errors and issues	Injury, poisoning and procedural complications	No					OADG		Guatemala	Product used for unknown indication	L	NO	unlisted	unlisted	unlisted	non-serious	Not serious		Not Reported	25 mg	50 mg QOD	days	Unknown	Not Suspected	Not assessable	Not assessable	Action/Submission				No
1	PHHY2018HU015989	Patient Oriented Program	6	Inappropriate schedule of product administration	Patient received Entresto at a dose of 1 DF (49/51 mg), QD	Not assessable	Not assessable		7	Not Reported	50	Years	Adult (18-69 Y)	Male	Product administration errors and issues	Medication errors and other product use errors and issues	Injury, poisoning and procedural complications	Yes							Hungary	Cardiac failure	L	NO	unlisted	unlisted	unlisted	serious	Not serious		Fatal/Death	1 DF	1 DF QD	7 days	Not Applicable	Not Suspected	Not Suspected	Not assessable	Closed	2018-03-29	2018-04-04	7	Yes	2018-05-05	Circulatory collapse,Arrhythmia,Cardiac failure
1	PHHY2018IN025997	Patient Oriented Program	2	Inappropriate schedule of product administration	Patient received Vymada 150 mg once daily	Suspect	Not Suspected			Condition Unchanged	40	Years	Adult (18-69 Y)	Female	Product administration errors and issues	Medication errors and other product use errors and issues	Injury, poisoning and procedural complications	No				PATV1363	SS		India	Cardiac failure	L	NO	unlisted	unlisted	unlisted	non-serious	Not serious		Condition Unchanged	100 mg, 150 mg, 100 mg, 150 mg	50 mg BID, 150 mg QD, 50 mg BID, 150 mg QD	days; days; days; days	Dose increased	Suspected	Suspect	Suspect	Closed				No
1	PHHY2018IN032792	Patient Oriented Program	5	Inappropriate schedule of product administration	Patient was taking Vymada on alternate days	Suspect	Suspect			Complete Recovery	46	Years	Adult (18-69 Y)	Female	Product administration errors and issues	Medication errors and other product use errors and issues	Injury, poisoning and procedural complications	No				PATV2270	KK		India	Cardiac failure chronic	L	NO	unlisted	unlisted	unlisted	non-serious	Not serious		Condition Unchanged	Unknown , 100 mg	Unknown QOD, 50 mg BID	days; days	No Change	Suspected	Suspect	Suspect	Closed				No
1	PHHY2018IN034859	Patient Oriented Program	1	Inappropriate schedule of product administration	Patient informed that doctor told him to take 50mg Vymada once daily	Suspect	Not Suspected	2017-11-09	1	Unknown	52	Years	Adult (18-69 Y)	Male	Product administration errors and issues	Medication errors and other product use errors and issues	Injury, poisoning and procedural complications	No				PATV1811	HTM	1965-01-01	India	Cardiac failure	L	NO	unlisted	unlisted	unlisted	non-serious	Not serious		Unknown	50 mg	50 mg QD	days	Dose reduced	Suspected	Suspect	Suspect	Closed	2017-11-09			No
1	PHHY2018IN044152	Patient Oriented Program	3	Inappropriate schedule of product administration	Vymada 100 mg once daily	Not assessable	Not Suspected			Not Reported	61	Years	Adult (18-69 Y)	Female	Product administration errors and issues	Medication errors and other product use errors and issues	Injury, poisoning and procedural complications	No							India	Cardiac failure chronic	L	NO	unlisted	unlisted	unlisted	serious	Not serious		Fatal/Death	100 mg	100 mg QD	days	Not Applicable	Suspected	Suspect	Not Suspected	Action/Submission	2017-11-01			Yes		Death
1	PHHY2018IN049092	Patient Oriented Program	1	Inappropriate schedule of product administration	Patient was breaking Vymada 100 mg tablet and taking 50 mg, BD as per physician's advise	Not Suspected	Not Suspected	2018-03-10	1	Unknown	66	Years	Adult (18-69 Y)	Female	Product administration errors and issues	Medication errors and other product use errors and issues	Injury, poisoning and procedural complications	No				PATV3777			India	Cardiac failure	L	NO	unlisted	unlisted	unlisted	non-serious	Not serious		Unknown	1 DF	.5 DF BID	days	No Change	Not Suspected	Not Suspected	Not Suspected	Closed	2018-03-10			No
1	PHHY2018IN049098	Patient Oriented Program	1	Inappropriate schedule of product administration	Patient was breaking Vymada 100 mg tablet and taking 50 mg, BD as per physician's advise	Not Suspected	Not Suspected	2018-03-08	1	Unknown	60	Years	Adult (18-69 Y)	Male	Product administration errors and issues	Medication errors and other product use errors and issues	Injury, poisoning and procedural complications	No				PATV3775			India	Cardiac failure	L	NO	unlisted	unlisted	unlisted	non-serious	Not serious		Unknown	1 DF	.5 DF BID	days	No Change	Not Suspected	Not Suspected	Not Suspected	Closed	2018-03-08			No
1	PHHY2018IN052962	Patient Oriented Program	2	Inappropriate schedule of product administration	Entresto 50mg QD	Not assessable	Not assessable	2018-03-16	1	Not Reported	49	Years	Adult (18-69 Y)	Male	Product administration errors and issues	Medication errors and other product use errors and issues	Injury, poisoning and procedural complications	No				PATV4066			India	Cardiac failure	L	NO	unlisted	unlisted	unlisted	serious	Not serious		Fatal/Death	50 mg	50 mg QD	days	Not Applicable	Suspected	Not assessable	Not assessable	Closed	2018-03-16			Yes		Death
1	PHHY2018IN066462	Patient Oriented Program	2	Inappropriate schedule of product administration	Entresto 50 mg OD by medical prescription	Not assessable	Not Suspected			Not Reported	61	Years	Adult (18-69 Y)	Female	Product administration errors and issues	Medication errors and other product use errors and issues	Injury, poisoning and procedural complications	No				PATV328	RB	1956-03-08	India	Cardiac failure	L	NO	listed	listed	unlisted	non-serious	Not serious		Condition Unchanged	50 mg, 100 mg	50 mg QD, 50 mg BID	days; days	No Change	Suspected	Suspect	Not Suspected	Closed				No
1	PHHY2018IN067055	Patient Oriented Program	2	Inappropriate schedule of product administration	Patient is taking Vymada 100mg once daily	Not assessable	Not assessable	2018-04-09	1	Not Reported	40	Years	Adult (18-69 Y)	Female	Product administration errors and issues	Medication errors and other product use errors and issues	Injury, poisoning and procedural complications	No				PATV4553			India	Cardiac failure	L	NO	unlisted	unlisted	unlisted	serious	Not serious		Not Reported	100 mg	100 mg QD	days	No Change	Suspected	Not assessable	Not assessable	Action/Submission	2018-04-09			No
1	PHHY2018IN083765	Patient Oriented Program	5	Inappropriate schedule of product administration	Patient was given 100mg BD once in a week/ weekly twice	Not assessable	Not assessable			Not Reported				Male	Product administration errors and issues	Medication errors and other product use errors and issues	Injury, poisoning and procedural complications	No				PATV28			India	Cardiac failure chronic	L	NO	unlisted	unlisted	unlisted	serious	Not serious		Condition Deteriorated	200 mg, Unknown	100 mg BID, 100 mg	days; days	Dose reduced	Suspected	Suspect	Not assessable	Action/Submission	2017-12-15			No
1	PHHY2018IN096685	Patient Oriented Program	2	Inappropriate schedule of product administration	Patient received Vymada 100mg QD	Not assessable	Not assessable			Not Reported					Product administration errors and issues	Medication errors and other product use errors and issues	Injury, poisoning and procedural complications	No				PATV3			India	Cardiac failure	L	NO	unlisted	unlisted	unlisted	serious	Not serious		Fatal/Death	100 mg	100 mg QD	days	Not Applicable	Suspected	Suspect	Not assessable	Closed				Yes		Death
1	PHHY2018IN101991	Patient Oriented Program	2	Inappropriate schedule of product administration	Patient is taking Vymada QD	Not assessable	Not Suspected			Not Reported	55	Years	Adult (18-69 Y)	Male	Product administration errors and issues	Medication errors and other product use errors and issues	Injury, poisoning and procedural complications	No							India	Cardiac failure chronic	L	NO	unlisted	unlisted	unlisted	non-serious	Not serious		Unknown	50 mg	50 mg QD	days	No Change	Suspected	Suspect	Not Suspected	Closed	2018-03-15			No
1	PHHY2018IN104311	Patient Oriented Program	2	Inappropriate schedule of product administration	Entresto taken once daily	Not assessable	Not assessable	2018-03-10	1	Not Reported				Male	Product administration errors and issues	Medication errors and other product use errors and issues	Injury, poisoning and procedural complications	No					RC		India	Cardiac failure	L	NO	unlisted	unlisted	unlisted	serious	Not serious		Fatal/Death	200 mg	200 mg QD	days	Not Applicable	Suspected	Not assessable	Not assessable	Closed	2018-03-10			Yes		Death
1	PHHY2018IN105644	Patient Oriented Program	1	Inappropriate schedule of product administration	Patient is taking tablet Vymada 50 mg OD daily as per physician's advise	Suspect	Not assessable	2018-09-10	1	Unknown	65	Years	Adult (18-69 Y)	Female	Product administration errors and issues	Medication errors and other product use errors and issues	Injury, poisoning and procedural complications	No							India	Cardiac failure	L	NO	unlisted	unlisted	unlisted	non-serious	Not serious		Unknown	50 mg	50 mg QD	days	No Change	Suspected	Suspect	Suspect	Closed	2018-09-10			No
1	PHHY2018IN110750	Patient Oriented Program	3	Inappropriate schedule of product administration	Inappropriate schedule of drug administration	Not assessable	Not assessable			Not Reported	64	Years	Adult (18-69 Y)	Male	Product administration errors and issues	Medication errors and other product use errors and issues	Injury, poisoning and procedural complications	No				PATV5070	SJ		India	Cardiac failure	L	NO	unlisted	unlisted	unlisted	non-serious	Not serious		Condition Unchanged	100 mg	100 mg QD	days	Unknown	Suspected	Not assessable	Not assessable	Closed	2018-05-01			No
1	PHHY2018IN112007	Patient Oriented Program	4	Inappropriate schedule of product administration	Taking Vymada 50 mg once daily	Not assessable	Not assessable			Not Reported	45	Years	Adult (18-69 Y)	Female	Product administration errors and issues	Medication errors and other product use errors and issues	Injury, poisoning and procedural complications	No					JK		India	Cardiac failure	L	NO	unlisted	unlisted	unlisted	non-serious	Not serious		Condition Unchanged	50 mg	50 mg QD	days	Unknown	Suspected	Not assessable	Not assessable	Closed	2018-07-17			No
1	PHHY2018IN139040	Patient Oriented Program	1	Inappropriate schedule of product administration	100mg, three times a day	Not Suspected	Not Suspected			Unknown	25	Years	Adult (18-69 Y)	Male	Product administration errors and issues	Medication errors and other product use errors and issues	Injury, poisoning and procedural complications	No							India	Cardiac failure	L	NO	unlisted	unlisted	unlisted	non-serious	Not serious		Unknown	300 mg	100 mg TID	days	Treatment Discontinued	Not Suspected	Not Suspected	Not Suspected	Closed				No
1	PHHY2018IN176067	Patient Oriented Program	2	Inappropriate schedule of product administration	Patient took 50 mg, QD	Not assessable	Not assessable			Not Reported	67	Years	Adult (18-69 Y)	Male	Product administration errors and issues	Medication errors and other product use errors and issues	Injury, poisoning and procedural complications	No				PATV11089			India	Cardiac failure chronic	L	NO	unlisted	unlisted	unlisted	serious	Not serious		Fatal/Death	100 mg, 50 mg	50 mg BID, 50 mg QD	days; days	Unknown	Not Suspected	Not Suspected	Not assessable	Closed	2018-11-23			Yes	2019-03-15	Death
1	PHHY2018LB019245	Patient Oriented Program	2	Inappropriate schedule of product administration	The patient received Entresto 100mg, QD	Not assessable	Not assessable			Not Reported	71	Years	Elderly (70-199 Y)	Female	Product administration errors and issues	Medication errors and other product use errors and issues	Injury, poisoning and procedural complications	Yes				ENT-00207	MD	1945-08-06	Lebanon	Product used for unknown indication	L	NO	unlisted	unlisted	unlisted	serious	Not serious		Not Reported	100 mg, 1 DF, 100 mg	50 mg BID, .5 DF BID, 100 mg QD	158 days; days; days	Treatment Discontinued	Suspected	Suspect	Not assessable	Closed	2016-08-06			No
1	PHHY2018LB043439	Patient Oriented Program	5	Inappropriate schedule of product administration	Patient received 50 mg QD	Not assessable	Not assessable	2018-02-01	22	Not Reported	77	Years	Elderly (70-199 Y)	Male	Product administration errors and issues	Medication errors and other product use errors and issues	Injury, poisoning and procedural complications	Yes				ENT-00548	BN	1940-11-15	Lebanon	Product used for unknown indication	L	NO	listed	listed	unlisted	serious	Not serious		Not Reported	100 mg, 50 mg, 100 mg, 100 mg	50 mg BID, 50 mg QD, 50 mg BID, 50 mg BID	days; days; days; days	Treatment Discontinued	Suspected	Suspect	Not assessable	Closed	2018-01-24			No
1	PHHY2018LB054502	Patient Oriented Program	5	Inappropriate schedule of product administration	Took Entresto 100mg QD	Not assessable	Not assessable			Not Reported	62	Years	Adult (18-69 Y)	Male	Product administration errors and issues	Medication errors and other product use errors and issues	Injury, poisoning and procedural complications	Yes				ENT-00095	YH	1955-06-20	Lebanon	Product used for unknown indication	L	NO	listed	listed	unlisted	serious	Not serious		Condition Unchanged	100 mg, 200 mg, 400 mg, 100 mg, 200 mg	50 mg BID, 100 mg BID, 200 mg BID, 100 mg QD, 100 mg BID	25 days; 64 days; 63 days; days; days	Treatment Discontinued	Suspected	Suspect	Not assessable	Closed	2016-05-26	2018-02-15		No
1	PHHY2018LB067232	Patient Oriented Program	3	Inappropriate schedule of product administration	Patient took 1 tablet instead of 2 tablets per day as per her physician	Not assessable	Not assessable	2017-10-17	441	Not Reported	72	Years	Elderly (70-199 Y)	Female	Product administration errors and issues	Medication errors and other product use errors and issues	Injury, poisoning and procedural complications	Yes				ENT- 00198	RD	1944-11-25	Lebanon	Product used for unknown indication	L	NO	unlisted	unlisted	unlisted	serious	Not serious		Not Reported	Unknown , Unknown , 100 mg	50 mg , 100 mg , 100 mg QD	31 days; 409 days; days	No Change	Suspected	Not assessable	Not assessable	Closed	2016-08-03			No
1	PHHY2018LB069769	Patient Oriented Program	3	Inappropriate schedule of product administration	Taking Entresto 200 mg QD	Not assessable	Not assessable	2017-05-12	67	Not Reported	65	Years	Adult (18-69 Y)	Female	Product administration errors and issues	Medication errors and other product use errors and issues	Injury, poisoning and procedural complications	Yes				ENT-00393	FAA	1952-06-15	Lebanon	Product used for unknown indication	L	NO	unlisted	unlisted	unlisted	serious	Not serious		Fatal/Death	100 mg, 200 mg, 200 mg	50 mg BID, 100 mg BID, 200 mg QD	30 days; 38 days; days	Not Applicable	Not Suspected	Not Suspected	Not assessable	Action/Submission	2017-03-07			Yes	2018-04-17	Cardiac failure
1	PHHY2018MX001837	Patient Oriented Program	4	Inappropriate schedule of product administration	Patient took Entresto 2 DF QD	Not assessable	Not assessable	2017-09-22	51	Not Reported	87	Years	Elderly (70-199 Y)	Female	Product administration errors and issues	Medication errors and other product use errors and issues	Injury, poisoning and procedural complications	No					HZMR	1930-09-08	Mexico	Arrhythmia	L	NO	unlisted	unlisted	unlisted	serious	Not serious		Not Reported	2 DF	2 DF QD	days	Treatment Temp. Interrupted	Not Suspected	Not Suspected	Not assessable	Action/Submission	2017-09-22			No
1	PHHY2018MX002039	Patient Oriented Program	10	Inappropriate schedule of product administration	Entresto prescribed at a dose of 1 tablet of 100 mg daily	Not assessable	Not assessable	2016	0	Not Reported	68	Years	Adult (18-69 Y)	Male	Product administration errors and issues	Medication errors and other product use errors and issues	Injury, poisoning and procedural complications	No					MGE	1949-05-17	Mexico	Cardiac failure	L	NO	unlisted	unlisted	unlisted	serious	Not serious		Condition Unchanged	2 DF, 2 DF	2 DF QD, 1 DF BID	days; days	Dose Adjusted	Not Suspected	Not Suspected	Not assessable	Action/Submission	2016-06-15			No
1	PHHY2018MX005560	Patient Oriented Program	3	Inappropriate schedule of product administration	Used Entresto 100 mg at a dose of 1 tablet per day	Not assessable	Not assessable			Condition Unchanged			Elderly (70-199 Y)	Male	Product administration errors and issues	Medication errors and other product use errors and issues	Injury, poisoning and procedural complications	No					PMSI	1939-11-21	Mexico	Product used for unknown indication	L	NO	unlisted	unlisted	unlisted	non-serious	Not serious		Not Reported	1 DF	1 DF QD	days	No Change	Suspected	Not assessable	Not assessable	Closed				No
1	PHHY2018MX006641	Patient Oriented Program	8	Inappropriate schedule of product administration	Physician prescribed Entresto 50 mg, 1 tablet daily/ once	Not assessable	Not assessable			Not Reported	60	Years	Adult (18-69 Y)	Male	Product administration errors and issues	Medication errors and other product use errors and issues	Injury, poisoning and procedural complications	No					ACJA	1957-10-07	Mexico	Cardiac disorder	L	NO	unlisted	unlisted	unlisted	serious	Not serious		Condition Unchanged	50 mg, .25 DF	50 mg QD, .25 DF QD	days; days	No Change	Not Suspected	Not Suspected	Not assessable	Closed				No
1	PHHY2018MX006838	Patient Oriented Program	1	Inappropriate schedule of product administration	Prescribed Entresto 100 mg at a dose of 1 and half tablets daily (off label use)	Not assessable	Not assessable			Not Reported			Adult (18-69 Y)	Male	Product administration errors and issues	Medication errors and other product use errors and issues	Injury, poisoning and procedural complications	No					MMJ	1961-08-12	Mexico	Cardiac disorder	L	NO	unlisted	unlisted	unlisted	non-serious	Not serious		Not Reported	100 mg	100 mg QD	days	No Change	Suspected	Not assessable	Not assessable	Closed				No
1	PHHY2018MX007863	Patient Oriented Program	4	Inappropriate schedule of product administration	Entresto 100 mg prescribed at a dose of 1 tablet daily/50 mg prescribed at a dose of 1 tablet daily	Not assessable	Not assessable			Not Reported	85	Years	Elderly (70-199 Y)	Female	Product administration errors and issues	Medication errors and other product use errors and issues	Injury, poisoning and procedural complications	No					HGMC	1932-07-24	Mexico	Hypertension	L	NO	unlisted	unlisted	unlisted	serious	Not serious		Condition Improving	100 mg, Unknown	100 mg QD, 50 mg	days; days	Treatment Temp. Interrupted	Not Suspected	Not Suspected	Not assessable	Action/Submission	2017-10-15			No
1	PHHY2018MX008541	Patient Oriented Program	1	Inappropriate schedule of product administration	Half tablet dosage of Entresto 50 MG daily by medical prescription (off label use)	Not assessable	Not assessable			Not Reported			Elderly (70-199 Y)	Male	Product administration errors and issues	Medication errors and other product use errors and issues	Injury, poisoning and procedural complications	No					RCRE	1946-05-21	Mexico	Cardiac failure	L	NO	unlisted	unlisted	unlisted	non-serious	Not serious		Not Reported	.5 mg	.5 mg QHS	days	Not Applicable	Suspected	Not assessable	Not assessable	Closed				No
1	PHHY2018MX009196	Patient Oriented Program	9	Inappropriate schedule of product administration	Prescribed 1 tablet of Entresto daily	Not assessable	Not assessable			Not Reported	86	Years	Elderly (70-199 Y)	Female	Product administration errors and issues	Medication errors and other product use errors and issues	Injury, poisoning and procedural complications	No					LHE	1932-04-19	Mexico	Hypertension	L	NO	unlisted	unlisted	unlisted	serious	Not serious		Condition Unchanged	100 mg, 1 DF	50 mg BID, 1 DF QD	days; days	Dose reduced	Not Suspected	Not Suspected	Not assessable	Closed	2017-11-15			No
1	PHHY2018MX010776	Patient Oriented Program	2	Inappropriate schedule of product administration	Entresto 50 mg prescribed at a dose of 1 tablet daily	Not assessable	Not assessable			Unknown	75	Years	Elderly (70-199 Y)	Female	Product administration errors and issues	Medication errors and other product use errors and issues	Injury, poisoning and procedural complications	No					VBMT	1942-10-15	Mexico	Cardiac disorder	L	NO	unlisted	unlisted	unlisted	non-serious	Not serious		Unknown	50 mg	50 mg QD	days	No Change	Suspected	Not assessable	Not assessable	Closed				No
1	PHHY2018MX012966	Patient Oriented Program	2	Inappropriate schedule of product administration	Entresto used once daily by medical prescription (off-label use)	Not assessable	Not assessable			Not Reported	58	Years	Adult (18-69 Y)	Male	Product administration errors and issues	Medication errors and other product use errors and issues	Injury, poisoning and procedural complications	No					DCH	1959-12-11	Mexico	Cardiac failure	L	NO	unlisted	unlisted	unlisted	non-serious	Not serious		Not Reported	100 mg	100 mg QD	days	No Change	Suspected	Not assessable	Not assessable	Closed				No
1	PHHY2018MX021545	Patient Oriented Program	3	Inappropriate schedule of product administration	Entresto 50mg used at dose of 1 tablet once daily	Not assessable	Not Suspected		364	Condition Unchanged	68	Years	Adult (18-69 Y)	Female	Product administration errors and issues	Medication errors and other product use errors and issues	Injury, poisoning and procedural complications	No					CAC	1949-04-03	Mexico	Cardiac failure	L	NO	unlisted	unlisted	unlisted	non-serious	Not serious		Condition Unchanged	50 mg	50 mg QD	days	No Change	Suspected	Not assessable	Not Suspected	Closed	2017-02-01			No
1	PHHY2018MX023587	Patient Oriented Program	7	Inappropriate schedule of product administration	Took 1 tablet daily of Entresto 50 mg by medical prescription	Not assessable	Not Suspected	2018-01-30	1	Complete Recovery	60	Years	Adult (18-69 Y)	Male	Product administration errors and issues	Medication errors and other product use errors and issues	Injury, poisoning and procedural complications	No					GVHI	1957-03-20	Mexico	Cardiac failure	L	NO	unlisted	unlisted	unlisted	non-serious	Not serious		Not Reported	50 mg	50 mg QD	4 days	Treatment Discontinued	Suspected	Not assessable	Not Suspected	Closed	2018-01-30	2018-02-02	4	No
1	PHHY2018MX024046	Patient Oriented Program	1	Inappropriate schedule of product administration	Used Entresto 200 mg at a dose of 1 tablet per day	Not assessable	Not Suspected			Unknown	69	Years	Adult (18-69 Y)	Male	Product administration errors and issues	Medication errors and other product use errors and issues	Injury, poisoning and procedural complications	Yes					MLG	1948-08-12	Mexico	Product used for unknown indication	L	NO	unlisted	unlisted	unlisted	non-serious	Not serious		Unknown	1 DF	1 DF QD	days	Unknown	Not Suspected	Not Suspected	Not Suspected	Closed				No
1	PHHY2018MX026044	Patient Oriented Program	3	Inappropriate schedule of product administration	Entresto prescribed at a dose of 1 tablet daily	Not assessable	Not assessable	2017-12-14	1	Not Reported	71	Years	Elderly (70-199 Y)	Male	Product administration errors and issues	Medication errors and other product use errors and issues	Injury, poisoning and procedural complications	No					MZL	1945-12-17	Mexico	Cardiac disorder	L	NO	unlisted	unlisted	unlisted	serious	Not serious		Fatal/Death	50 mg	50 mg QD	days	Not Applicable	Suspected	Not assessable	Not assessable	Closed	2017-12-14			Yes	2017-12-17	Cardio-respiratory arrest
1	PHHY2018MX036616	Patient Oriented Program	1	Inappropriate schedule of product administration	Entresto 100 mg prescribed at a dose of ½ tablet daily	Not assessable	Not assessable			Unknown			Adult (18-69 Y)	Female	Product administration errors and issues	Medication errors and other product use errors and issues	Injury, poisoning and procedural complications	No					WC	1955-01-04	Mexico	Cardiac disorder	L	NO	unlisted	unlisted	unlisted	non-serious	Not serious		Unknown	Unknown	100 mg	days	Unknown	Suspected	Not assessable	Not assessable	Closed				No
1	PHHY2018MX050296	Patient Oriented Program	1	Inappropriate schedule of product administration	Took 1 tablet of Entresto 50 mg by her own decision, Entresto 50 mg at the dose of	Not assessable	Not assessable	2016	0	Not Reported	39	Years	Adult (18-69 Y)	Female	Product administration errors and issues	Medication errors and other product use errors and issues	Injury, poisoning and procedural complications	No					VFP	1978-09-25	Mexico	Tachycardia	L	NO	unlisted	unlisted	unlisted	non-serious	Not serious		Not Reported	2 DF, 1 DF	2 DF QD, 1 DF QD	days; days	No Change	Suspected	Not assessable	Not assessable	Closed				No
1	PHHY2018MX054067	Patient Oriented Program	1	Inappropriate schedule of product administration	Inappropriate schedule of drug administration	Not assessable	Not assessable			Not Reported	79	Years	Elderly (70-199 Y)	Male	Product administration errors and issues	Medication errors and other product use errors and issues	Injury, poisoning and procedural complications	No					RJJJ	1939-01-12	Mexico	Cardiac failure	L	NO	unlisted	unlisted	unlisted	non-serious	Not serious		Not Reported	50 mg	50 mg QD	days	No Change	Suspected	Not assessable	Not assessable	Closed				No
1	PHHY2018MX055405	Patient Oriented Program	3	Inappropriate schedule of product administration	Was prescribed to take 1 tablet daily of Entresto 100 mg	Not assessable	Not assessable	2018-05-02	1	Condition Unchanged	46	Years	Adult (18-69 Y)	Male	Product administration errors and issues	Medication errors and other product use errors and issues	Injury, poisoning and procedural complications	No					GMG	1972-09-06	Mexico	Cardiac failure	L	NO	unlisted	unlisted	unlisted	non-serious	Not serious		Condition Unchanged	100 mg	100 mg QD	days	Treatment Discontinued	Suspected	Not assessable	Not assessable	Closed	2018-05-02			No
1	PHHY2018MX069814	Patient Oriented Program	2	Inappropriate schedule of product administration	Patient received Entresto once daily	Not assessable	Not assessable			Not Reported	62	Years	Adult (18-69 Y)	Female	Product administration errors and issues	Medication errors and other product use errors and issues	Injury, poisoning and procedural complications	No					PGRA	1955-09-25	Mexico	Cardiac failure	L	NO	unlisted	unlisted	unlisted	serious	Not serious		Not Reported	2 DF	2 DF QD	days	No Change	Suspected	Not assessable	Not assessable	Closed				No
[truncated: 8,998 more rows]
[truncated: 11 more columns]

## Sheet: filered no duplicates
Case Flag	CASE_NUM	REPORT TYPE	SORT_ID	PREF_TERM	EVENT VERBATIM	EVENT RPT CAUSALITY	EVENT DET CAUSALITY	ONSET_DATE	ONSET LATENCY (IN DAYS)	EVENT OUTCOME	PAT_AGE	AGE UNIT	AGE GROUP	GENDER	HLT	HLGT	BODY_SYS	HCP case	STUDY_NUM	PROJECT CODE	CENTER_NAME	SUBJ_NUM	INITIALS	BIRTH_DATE	COUNTRY	INDICATION	LEAD SYMP	LAM USE ONLY	CASE_LISTEDNESS	PROD_LISTED_CDSIB	EVENT_LISTED_CDSIB	CASE_SERIOUS	Event seriousness	Serious Criteria	CASE OUTCOME	DAILY DOSE	DOSE UNIT FREQUENCY	DURATION OF REGIMEN (IN DAYS)	ACTION TAKEN	CASE_CAUSAL	PROD_CAUSAL	EVENT_CAUSAL	STATUS	TREATMENT START DATE	LAST TREATMENT DATE	ADMINISTARTION DUR.(IN DAYS)	DEATH CASES	DEATH_DATE	DEATH_CAUSE
[truncated: 3,374 more rows]
[truncated: 11 more columns]

[truncated: 1 more sheets: Data]
